# Supplementary material for: Causal effects between gut microbiota and coronary heart disease: A Mendelian randomization study
Source: Medicine (Baltimore). 2025 Nov 28;104(48):e46282. doi: 10.1097/MD.0000000000046282 (PMC12662416; doi:10.1097/MD.0000000000046282)
Supplement: Supplementary file 1 [file medi-104-e46282-s001.xlsx]

## Sheet: Supplementary Table 1
Supplementary Table 1 Instrumental variables used in MR analysis of the association between gut microbiota and CHD.
chr.exposure	pos.exposure	beta.exposure	se.exposure	pval.exposure	samplesize.exposure	id.exposure	SNP	effect_allele.exposure	other_allele.exposure	eaf.exposure	exposure	mr_keep.exposure	pval_origin.exposure	data_source.exposure	se.outcome	samplesize.outcome	pval.outcome	outcome	originalname.outcome	outcome.deprecated	mr_keep.outcome	data_source.outcome	chr.exposure	pos.exposure	se.exposure	pval.exposure	samplesize.exposure	id.exposure	exposure	mr_keep.exposure	pval_origin.exposure	data_source.exposure	action	mr_keep	units.outcome	units.exposure	rsq.exposure	effective_n.exposure	rsq.outcome	effective_n.outcome	steiger_dir	steiger_pval	R2	F	FMean	F_pow_beta_se
1	11943792	0.220207	0.0486196	5.18036e-06	14306	ebi-a-GCST90016918	rs72640280	A	G		|| id:ebi-a-GCST90016918	TRUE	reported	igd	0.01084	184305	0.463711	Coronary heart disease || id:ieu-a-7	Coronary heart disease	Coronary heart disease || ||	TRUE	igd	15	101242690	0.0233484	8.15e-06	14306	ebi-a-GCST90016918	|| id:ebi-a-GCST90016918	TRUE	reported	igd	2	TRUE			0.00141254	14306	2.91e-06	184305	TRUE	3.54e-05				20.2335
3	6223568	-0.131217	0.0288713	8.66343e-06	14306	ebi-a-GCST90016918	rs73113483	T	A		|| id:ebi-a-GCST90016918	TRUE	reported	igd	0.0115135	184305	0.7411	Coronary heart disease || id:ieu-a-7	Coronary heart disease	Coronary heart disease || ||	TRUE	igd	7	146795379	0.0234879	1.91e-06	14306	ebi-a-GCST90016918	|| id:ebi-a-GCST90016918	TRUE	reported	igd	2	TRUE			0.00151522	14306	5.92e-07	184305	TRUE	1.09e-05				21.7066
5	94720245	-0.109438	0.023693	4.24356e-06	14306	ebi-a-GCST90016918	rs2731834	G	C		|| id:ebi-a-GCST90016918	TRUE	reported	igd	0.0141108	184305	0.54231	Coronary heart disease || id:ieu-a-7	Coronary heart disease	Coronary heart disease || ||	TRUE	igd	15	25162535	0.0324332	4.06e-06	14306	ebi-a-GCST90016918	|| id:ebi-a-GCST90016918	TRUE	reported	igd	2	TRUE			0.00154075	14306	2.01e-06	184305	TRUE	1.29e-05				22.0729
7	146795379	0.109431	0.0234879	1.9073e-06	14306	ebi-a-GCST90016918	rs11770843	C	T		|| id:ebi-a-GCST90016918	TRUE	reported	igd	0.0128941	184305	0.165303	Coronary heart disease || id:ieu-a-7	Coronary heart disease	Coronary heart disease || ||	TRUE	igd	13	20687179	0.0270329	4.38e-06	14306	ebi-a-GCST90016918	|| id:ebi-a-GCST90016918	TRUE	reported	igd	2	TRUE			0.00143045	14306	1.04e-05	184305	TRUE	6.69e-05				20.4904
9	111086170	-0.21635	0.0439866	1.07924e-06	14306	ebi-a-GCST90016918	rs62570196	C	T		|| id:ebi-a-GCST90016918	TRUE	reported	igd	0.0147484	184305	0.684884	Coronary heart disease || id:ieu-a-7	Coronary heart disease	Coronary heart disease || ||	TRUE	igd	21	21023966	0.0289246	1.72e-06	14306	ebi-a-GCST90016918	|| id:ebi-a-GCST90016918	TRUE	reported	igd	2	TRUE			0.00157529	14306	8.94e-07	184305	TRUE	7.97e-06				22.5685
13	20687179	0.122368	0.0270329	4.38258e-06	14306	ebi-a-GCST90016918	rs2031282	A	G		|| id:ebi-a-GCST90016918	TRUE	reported	igd	0.0210749	184305	0.167972	Coronary heart disease || id:ieu-a-7	Coronary heart disease	Coronary heart disease || ||	TRUE	igd	9	111086170	0.0439866	1.08e-06	14306	ebi-a-GCST90016918	|| id:ebi-a-GCST90016918	TRUE	reported	igd	2	TRUE			0.00168842	14306	1.03e-05	184305	TRUE	1.26e-05				24.1921
15	25162535	0.152377	0.0324332	4.05864e-06	14306	ebi-a-GCST90016918	rs17114848	G	A		|| id:ebi-a-GCST90016918	TRUE	reported	igd	0.0183016	184305	0.801253	Coronary heart disease || id:ieu-a-7	Coronary heart disease	Coronary heart disease || ||	TRUE	igd	1	11943792	0.0486196	5.18e-06	14306	ebi-a-GCST90016918	|| id:ebi-a-GCST90016918	TRUE	reported	igd	2	TRUE			0.00143206	14306	3.44e-07	184305	TRUE	1.75e-05				20.5135
15	101242690	-0.105025	0.0233484	8.14836e-06	14306	ebi-a-GCST90016918	rs1002941	A	G		|| id:ebi-a-GCST90016918	TRUE	reported	igd	0.0220058	184305	0.05302	Coronary heart disease || id:ieu-a-7	Coronary heart disease	Coronary heart disease || ||	TRUE	igd	20	61394262	0.0480168	1.86e-06	14306	ebi-a-GCST90016918	|| id:ebi-a-GCST90016918	TRUE	reported	igd	2	TRUE			0.00160552	14306	2.03e-05	184305	TRUE	4.14e-05				23.0023
20	61394262	0.230292	0.0480168	1.86132e-06	14306	ebi-a-GCST90016918	rs77599476	A	G		|| id:ebi-a-GCST90016918	TRUE	reported	igd	0.0094561	184305	0.9404	Coronary heart disease || id:ieu-a-7	Coronary heart disease	Coronary heart disease || ||	TRUE	igd	4	155632958	0.0139364	6.83e-06	14306	ebi-a-GCST90016932	|| id:ebi-a-GCST90016932	TRUE	reported	igd	2	TRUE			0.00141303	14306	3.03e-08	184305	TRUE	1.61e-05				20.2406
21	21023966	-0.13741	0.0289246	1.72211e-06	14306	ebi-a-GCST90016918	rs2825714	A	G		|| id:ebi-a-GCST90016918	TRUE	reported	igd	0.0096853	184305	0.42558	Coronary heart disease || id:ieu-a-7	Coronary heart disease	Coronary heart disease || ||	TRUE	igd	10	6714424	0.0147123	5.05e-06	14306	ebi-a-GCST90016932	|| id:ebi-a-GCST90016932	TRUE	reported	igd	2	TRUE			0.00145778	14306	3.44e-06	184305	TRUE	2.83e-05				20.8825
1	71391694	-0.078598	0.0165982	2.36706e-06	14306	ebi-a-GCST90016932	rs7538034	T	G		|| id:ebi-a-GCST90016932	TRUE	reported	igd	0.0221818	184305	0.19833	Coronary heart disease || id:ieu-a-7	Coronary heart disease	Coronary heart disease || ||	TRUE	igd	8	123977538	0.0455098	3.44e-06	14306	ebi-a-GCST90016932	|| id:ebi-a-GCST90016932	TRUE	reported	igd	2	TRUE			0.00155013	14306	8.98e-06	184305	TRUE	2.75e-05				22.2075
1	56849539	0.0662317	0.0138147	1.79287e-06	14306	ebi-a-GCST90016932	rs6588624	A	G		|| id:ebi-a-GCST90016932	TRUE	reported	igd	0.0202982	184305	0.518491	Coronary heart disease || id:ieu-a-7	Coronary heart disease	Coronary heart disease || ||	TRUE	igd	2	205616346	0.0352154	4.37e-06	14306	ebi-a-GCST90016932	|| id:ebi-a-GCST90016932	TRUE	reported	igd	2	TRUE			0.00154021	14306	2.26e-06	184305	TRUE	1.36e-05				22.0651
2	205616346	-0.165419	0.0352154	4.3723e-06	14306	ebi-a-GCST90016932	rs13409132	A	G		|| id:ebi-a-GCST90016932	TRUE	reported	igd	0.0119034	184305	0.446381	Coronary heart disease || id:ieu-a-7	Coronary heart disease	Coronary heart disease || ||	TRUE	igd	14	85856796	0.0172234	7.91e-06	14306	ebi-a-GCST90016932	|| id:ebi-a-GCST90016932	TRUE	reported	igd	2	TRUE			0.00139264	14306	3.15e-06	184305	TRUE	4.19e-05				19.9481
2	229942951	-0.0746375	0.0159136	2.50196e-06	14306	ebi-a-GCST90016932	rs2191834	T	G		|| id:ebi-a-GCST90016932	TRUE	reported	igd	0.0106596	184305	0.198355	Coronary heart disease || id:ieu-a-7	Coronary heart disease	Coronary heart disease || ||	TRUE	igd	2	229942951	0.0159136	2.5e-06	14306	ebi-a-GCST90016932	|| id:ebi-a-GCST90016932	TRUE	reported	igd	2	TRUE			0.00153551	14306	8.98e-06	184305	TRUE	3.02e-05				21.9977
2	202450739	-0.0613825	0.0138976	9.33061e-06	14306	ebi-a-GCST90016932	rs6755871	C	G		|| id:ebi-a-GCST90016932	TRUE	reported	igd	0.0195693	184305	0.59628	Coronary heart disease || id:ieu-a-7	Coronary heart disease	Coronary heart disease || ||	TRUE	igd	17	58149405	0.0266996	6.96e-07	14306	ebi-a-GCST90016932	|| id:ebi-a-GCST90016932	TRUE	reported	igd	2	TRUE			0.00184087	14306	1.52e-06	184305	TRUE	1.56e-06				26.3804
3	15564453	0.070194	0.0155364	6.84715e-06	14306	ebi-a-GCST90016932	rs989682	A	G		|| id:ebi-a-GCST90016932	TRUE	reported	igd	0.0197442	184305	0.889468	Coronary heart disease || id:ieu-a-7	Coronary heart disease	Coronary heart disease || ||	TRUE	igd	5	4308946	0.026924	7.66e-06	14306	ebi-a-GCST90016932	|| id:ebi-a-GCST90016932	TRUE	reported	igd	2	TRUE			0.00133667	14306	1.05e-07	184305	TRUE	2.96e-05				19.1453
4	155632958	-0.0626993	0.0139364	6.82763e-06	14306	ebi-a-GCST90016932	rs10517600	G	T		|| id:ebi-a-GCST90016932	TRUE	reported	igd	0.019742	184305	0.152558	Coronary heart disease || id:ieu-a-7	Coronary heart disease	Coronary heart disease || ||	TRUE	igd	15	87392290	0.0261319	4.97e-07	14306	ebi-a-GCST90016932	|| id:ebi-a-GCST90016932	TRUE	reported	igd	2	TRUE			0.0017677	14306	1.11e-05	184305	TRUE	8.09e-06				25.33
5	4308946	-0.117807	0.026924	7.66214e-06	14306	ebi-a-GCST90016932	rs34088226	A	G		|| id:ebi-a-GCST90016932	TRUE	reported	igd	0.0093539	184305	0.799487	Coronary heart disease || id:ieu-a-7	Coronary heart disease	Coronary heart disease || ||	TRUE	igd	1	56849539	0.0138147	1.79e-06	14306	ebi-a-GCST90016932	|| id:ebi-a-GCST90016932	TRUE	reported	igd	2	TRUE			0.00160433	14306	3.5e-07	184305	TRUE	5.39e-06				22.9852
5	142244898	-0.116224	0.0240367	3.94357e-06	14306	ebi-a-GCST90016932	rs7725895	A	G		|| id:ebi-a-GCST90016932	TRUE	reported	igd	0.0163029	184305	0.40867	Coronary heart disease || id:ieu-a-7	Coronary heart disease	Coronary heart disease || ||	TRUE	igd	8	3305122	0.0252447	4.85e-06	14306	ebi-a-GCST90016932	|| id:ebi-a-GCST90016932	TRUE	reported	igd	2	TRUE			0.00149706	14306	3.7e-06	184305	TRUE	2.25e-05				21.4461
8	3305122	0.116908	0.0252447	4.85333e-06	14306	ebi-a-GCST90016932	rs66714985	A	C		|| id:ebi-a-GCST90016932	TRUE	reported	igd	0.011558	184305	0.709865	Coronary heart disease || id:ieu-a-7	Coronary heart disease	Coronary heart disease || ||	TRUE	igd	1	71391694	0.0165982	2.37e-06	14306	ebi-a-GCST90016932	|| id:ebi-a-GCST90016932	TRUE	reported	igd	2	TRUE			0.00156518	14306	7.51e-07	184305	TRUE	8.18e-06				22.4234
8	123977538	0.214464	0.0455098	3.43598e-06	14306	ebi-a-GCST90016932	rs118104867	C	T		|| id:ebi-a-GCST90016932	TRUE	reported	igd	0.0144334	184305	0.44545	Coronary heart disease || id:ieu-a-7	Coronary heart disease	Coronary heart disease || ||	TRUE	igd	5	142244898	0.0240367	3.94e-06	14306	ebi-a-GCST90016932	|| id:ebi-a-GCST90016932	TRUE	reported	igd	2	TRUE			0.00163183	14306	3.16e-06	184305	TRUE	8.52e-06				23.3799
10	6714424	-0.0672314	0.0147123	5.04836e-06	14306	ebi-a-GCST90016932	rs10904722	C	T		|| id:ebi-a-GCST90016932	TRUE	reported	igd	0.0098623	184305	0.592884	Coronary heart disease || id:ieu-a-7	Coronary heart disease	Coronary heart disease || ||	TRUE	igd	3	15564453	0.0155364	6.85e-06	14306	ebi-a-GCST90016932	|| id:ebi-a-GCST90016932	TRUE	reported	igd	2	TRUE			0.00142502	14306	1.55e-06	184305	TRUE	2.58e-05				20.4126
14	85856796	0.0769254	0.0172234	7.91425e-06	14306	ebi-a-GCST90016932	rs17121075	G	A	Table S1 Instrumental variables used in reverse MR analysis of the association between gut microbiota and CHD.	|| id:ebi-a-GCST90016932	TRUE	reported	igd	0.0141575	184305	0.519228	Coronary heart disease || id:ieu-a-7	Coronary heart disease	Coronary heart disease || ||	TRUE	igd	1	67379595	0.0158213	9.58e-06	14306	ebi-a-GCST90016973	|| id:ebi-a-GCST90016973	TRUE	reported	igd	2	TRUE			0.00137134	14306	2.25e-06	184305	TRUE	4.22e-05				19.6426
15	87392290	-0.131519	0.0261319	4.97038e-07	14306	ebi-a-GCST90016932	rs55682560	C	T		|| id:ebi-a-GCST90016932	TRUE	reported	igd	0.0202156	184305	0.0699923	Coronary heart disease || id:ieu-a-7	Coronary heart disease	Coronary heart disease || ||	TRUE	igd	13	27018240	0.0564729	5.79e-06	14306	ebi-a-GCST90016973	|| id:ebi-a-GCST90016973	TRUE	reported	igd	2	TRUE			0.00150485	14306	1.78e-05	184305	TRUE	6.74e-05				21.5578
17	58149405	0.137134	0.0266996	6.95697e-07	14306	ebi-a-GCST90016932	rs28691777	C	T		|| id:ebi-a-GCST90016932	TRUE	reported	igd	0.0098808	184305	0.923887	Coronary heart disease || id:ieu-a-7	Coronary heart disease	Coronary heart disease || ||	TRUE	igd	4	7460153	0.011024	3.87e-06	14306	ebi-a-GCST90016973	|| id:ebi-a-GCST90016973	TRUE	reported	igd	2	TRUE			0.00147626	14306	4.95e-08	184305	TRUE	1.07e-05				21.1477
21	38612024	-0.0738925	0.0150911	1.05271e-06	14306	ebi-a-GCST90016932	rs9979874	G	C		|| id:ebi-a-GCST90016932	TRUE	reported	igd	0.0130918	184305	0.99159	Coronary heart disease || id:ieu-a-7	Coronary heart disease	Coronary heart disease || ||	TRUE	igd	10	126908208	0.0135979	7.38e-06	14306	ebi-a-GCST90016973	|| id:ebi-a-GCST90016973	TRUE	reported	igd	2	TRUE			0.00142437	14306	6.03e-10	184305	TRUE	1.38e-05				20.4032
1	67379595	-0.0701199	0.0158213	9.57679e-06	14306	ebi-a-GCST90016973	rs12034718	G	A		|| id:ebi-a-GCST90016973	TRUE	reported	igd	0.0156066	184305	0.532732	Coronary heart disease || id:ieu-a-7	Coronary heart disease	Coronary heart disease || ||	TRUE	igd	2	153453410	0.0167401	7.62e-07	14306	ebi-a-GCST90016973	|| id:ebi-a-GCST90016973	TRUE	reported	igd	2	TRUE			0.00170755	14306	2.11e-06	184305	TRUE	4.31e-06				24.4666
2	153453410	0.0828027	0.0167401	7.61939e-07	14306	ebi-a-GCST90016973	rs56221232	T	C		|| id:ebi-a-GCST90016973	TRUE	reported	igd	0.0355419	184305	0.0768033	Coronary heart disease || id:ieu-a-7	Coronary heart disease	Coronary heart disease || ||	TRUE	igd	7	157688150	0.0494959	5.94e-06	14306	ebi-a-GCST90016973	|| id:ebi-a-GCST90016973	TRUE	reported	igd	2	TRUE			0.00143031	14306	1.7e-05	184305	TRUE	0.000102619				20.4884
4	7460153	0.0506956	0.011024	3.87258e-06	14306	ebi-a-GCST90016973	rs2017189	T	G		|| id:ebi-a-GCST90016973	TRUE	reported	igd	0.0149374	184305	0.166325	Coronary heart disease || id:ieu-a-7	Coronary heart disease	Coronary heart disease || ||	TRUE	igd	13	100213990	0.0183167	5.52e-06	14306	ebi-a-GCST90016973	|| id:ebi-a-GCST90016973	TRUE	reported	igd	2	TRUE			0.00138466	14306	1.04e-05	184305	TRUE	8.95e-05				19.8336
7	157688150	0.224039	0.0494959	5.93772e-06	14306	ebi-a-GCST90016973	rs62478070	T	G		|| id:ebi-a-GCST90016973	TRUE	reported	igd	0.0101078	184305	0.913497	Coronary heart disease || id:ieu-a-7	Coronary heart disease	Coronary heart disease || ||	TRUE	igd	5	113126539	0.0227508	7e-06	14306	ebi-a-GCST90016979	|| id:ebi-a-GCST90016979	TRUE	reported	igd	2	TRUE			0.00142113	14306	6.4e-08	184305	TRUE	1.59e-05				20.3567
10	126908208	-0.0614216	0.0135979	7.38482e-06	14306	ebi-a-GCST90016973	rs4962426	T	G		|| id:ebi-a-GCST90016973	TRUE	reported	igd	0.0094311	184305	0.78222	Coronary heart disease || id:ieu-a-7	Coronary heart disease	Coronary heart disease || ||	TRUE	igd	12	30268485	0.0221926	8.92e-06	14306	ebi-a-GCST90016979	|| id:ebi-a-GCST90016979	TRUE	reported	igd	2	TRUE			0.00140911	14306	4.15e-07	184305	TRUE	2.11e-05				20.1844
13	100213990	-0.0815733	0.0183167	5.51785e-06	14306	ebi-a-GCST90016973	rs7322368	C	T		|| id:ebi-a-GCST90016973	TRUE	reported	igd	0.014504	184305	0.128929	Coronary heart disease || id:ieu-a-7	Coronary heart disease	Coronary heart disease || ||	TRUE	igd	18	69274308	0.034187	4.06e-06	14306	ebi-a-GCST90016979	|| id:ebi-a-GCST90016979	TRUE	reported	igd	2	TRUE			0.00148986	14306	1.25e-05	184305	TRUE	5.31e-05				21.3428
13	27018240	-0.262206	0.0564729	5.79189e-06	14306	ebi-a-GCST90016973	rs12585793	T	C		|| id:ebi-a-GCST90016973	TRUE	reported	igd	0.0153426	184305	0.379971	Coronary heart disease || id:ieu-a-7	Coronary heart disease	Coronary heart disease || ||	TRUE	igd	5	9368158	0.0311021	8.62e-06	14306	ebi-a-GCST90016979	|| id:ebi-a-GCST90016979	TRUE	reported	igd	2	TRUE			0.00146877	14306	4.18e-06	184305	TRUE	2.89e-05				21.0402
18	22899113	0.0619423	0.0139942	6.79704e-06	14306	ebi-a-GCST90016973	rs75238760	T	A		|| id:ebi-a-GCST90016973	TRUE	reported	igd	0.0176727	184305	0.818387	Coronary heart disease || id:ieu-a-7	Coronary heart disease	Coronary heart disease || ||	TRUE	igd	5	95717619	0.0409505	7.24e-06	14306	ebi-a-GCST90016979	|| id:ebi-a-GCST90016979	TRUE	reported	igd	2	TRUE			0.00135777	14306	2.86e-07	184305	TRUE	2.85e-05				19.4479
1	8419420	0.160425	0.0360857	8.40601e-06	14306	ebi-a-GCST90016979	rs6577484	G	A		|| id:ebi-a-GCST90016979	TRUE	reported	igd	0.0137545	184305	0.371107	Coronary heart disease || id:ieu-a-7	Coronary heart disease	Coronary heart disease || ||	TRUE	igd	18	6348227	0.0320875	5.59e-06	14306	ebi-a-GCST90016979	|| id:ebi-a-GCST90016979	TRUE	reported	igd	2	TRUE			0.0014667	14306	4.34e-06	184305	TRUE	2.99e-05				21.0105
3	103025517	-0.108859	0.023425	3.49406e-06	14306	ebi-a-GCST90016979	rs1948423	T	A		|| id:ebi-a-GCST90016979	TRUE	reported	igd	0.0179106	184305	0.823103	Coronary heart disease || id:ieu-a-7	Coronary heart disease	Coronary heart disease || ||	TRUE	igd	1	8419420	0.0360857	8.41e-06	14306	ebi-a-GCST90016979	|| id:ebi-a-GCST90016979	TRUE	reported	igd	2	TRUE			0.0013798	14306	2.71e-07	184305	TRUE	2.43e-05				19.764
5	9368158	0.142664	0.0311021	8.61529e-06	14306	ebi-a-GCST90016979	rs40656	C	T		|| id:ebi-a-GCST90016979	TRUE	reported	igd	0.009909	184305	0.00176999	Coronary heart disease || id:ieu-a-7	Coronary heart disease	Coronary heart disease || ||	TRUE	igd	5	71186626	0.0233137	1.12e-06	14306	ebi-a-GCST90016979	|| id:ebi-a-GCST90016979	TRUE	reported	igd	2	TRUE			0.00165201	14306	5.3e-05	184305	TRUE	0.00011995				23.6694
5	71186626	-0.113424	0.0233137	1.12243e-06	14306	ebi-a-GCST90016979	rs6890185	C	T		|| id:ebi-a-GCST90016979	TRUE	reported	igd	0.011369	184305	0.584187	Coronary heart disease || id:ieu-a-7	Coronary heart disease	Coronary heart disease || ||	TRUE	igd	15	59704208	0.0257186	8.41e-06	14306	ebi-a-GCST90016979	|| id:ebi-a-GCST90016979	TRUE	reported	igd	2	TRUE			0.00139567	14306	1.63e-06	184305	TRUE	3.19e-05				19.9916
5	95717619	-0.180591	0.0409505	7.24453e-06	14306	ebi-a-GCST90016979	rs4869133	G	A		|| id:ebi-a-GCST90016979	TRUE	reported	igd	0.0127714	184305	0.38004	Coronary heart disease || id:ieu-a-7	Coronary heart disease	Coronary heart disease || ||	TRUE	igd	8	20902693	0.0294804	3.3e-06	14306	ebi-a-GCST90017038	|| id:ebi-a-GCST90017038	TRUE	reported	igd	2	TRUE			0.00152274	14306	4.18e-06	184305	TRUE	2.02e-05				21.8145
5	113126539	-0.102648	0.0227508	6.99939e-06	14306	ebi-a-GCST90016979	rs10074000	T	C		|| id:ebi-a-GCST90016979	TRUE	reported	igd	0.0221883	184305	0.046505	Coronary heart disease || id:ieu-a-7	Coronary heart disease	Coronary heart disease || ||	TRUE	igd	12	96819204	0.0427327	3.74e-06	14306	ebi-a-GCST90017038	|| id:ebi-a-GCST90017038	TRUE	reported	igd	2	TRUE			0.00151531	14306	2.15e-05	184305	TRUE	7.73e-05				21.7079
6	143718234	-0.126746	0.0274657	7.8001e-06	14306	ebi-a-GCST90016979	rs71564433	T	A		|| id:ebi-a-GCST90016979	TRUE	reported	igd	0.0201646	184305	0.197332	Coronary heart disease || id:ieu-a-7	Coronary heart disease	Coronary heart disease || ||	TRUE	igd	15	93941937	0.047162	7.3e-06	14306	ebi-a-GCST90017038	|| id:ebi-a-GCST90017038	TRUE	reported	igd	2	TRUE			0.00142548	14306	9.02e-06	184305	TRUE	6.18e-05				20.4192
12	30268485	0.0997048	0.0221926	8.92442e-06	14306	ebi-a-GCST90016979	rs10506058	A	G		|| id:ebi-a-GCST90016979	TRUE	reported	igd	0.0216267	184305	0.250005	Coronary heart disease || id:ieu-a-7	Coronary heart disease	Coronary heart disease || ||	TRUE	igd	9	19682558	0.0466317	1.42e-06	14306	ebi-a-GCST90017038	|| id:ebi-a-GCST90017038	TRUE	reported	igd	2	TRUE			0.00151332	14306	7.18e-06	184305	TRUE	2.98e-05				21.6793
15	59704208	-0.114993	0.0257186	8.40621e-06	14306	ebi-a-GCST90016979	rs77845139	A	G		|| id:ebi-a-GCST90016979	TRUE	reported	igd	0.0144714	184305	0.206425	Coronary heart disease || id:ieu-a-7	Coronary heart disease	Coronary heart disease || ||	TRUE	igd	6	38550301	0.0296981	3.65e-06	14306	ebi-a-GCST90017038	|| id:ebi-a-GCST90017038	TRUE	reported	igd	2	TRUE			0.00150896	14306	8.66e-06	184305	TRUE	3.5e-05				21.6168
18	6348227	0.14708	0.0320875	5.58509e-06	14306	ebi-a-GCST90016979	rs61267978	T	C		|| id:ebi-a-GCST90016979	TRUE	reported	igd	0.0179431	184305	0.78055	Coronary heart disease || id:ieu-a-7	Coronary heart disease	Coronary heart disease || ||	TRUE	igd	4	189935314	0.0421439	8.8e-07	14306	ebi-a-GCST90017038	|| id:ebi-a-GCST90017038	TRUE	reported	igd	2	TRUE			0.00169755	14306	4.21e-07	184305	TRUE	2.94e-06				24.3231
18	69274308	-0.157938	0.034187	4.0634e-06	14306	ebi-a-GCST90016979	rs1942371	G	A		|| id:ebi-a-GCST90016979	TRUE	reported	igd	0.0184407	184305	0.233139	Coronary heart disease || id:ieu-a-7	Coronary heart disease	Coronary heart disease || ||	TRUE	igd	11	126582578	0.0394026	9.19e-06	14306	ebi-a-GCST90017038	|| id:ebi-a-GCST90017038	TRUE	reported	igd	2	TRUE			0.00133256	14306	7.71e-06	184305	TRUE	0.000101284				19.0864
3	171947435	0.130293	0.0242237	7.51069e-08	14306	ebi-a-GCST90017038	rs4428215	G	A		|| id:ebi-a-GCST90017038	TRUE	reported	igd	0.0102968	184305	0.825667	Coronary heart disease || id:ieu-a-7	Coronary heart disease	Coronary heart disease || ||	TRUE	igd	3	171947435	0.0242237	7.51e-08	14306	ebi-a-GCST90017038	|| id:ebi-a-GCST90017038	TRUE	reported	igd	2	TRUE			0.00201849	14306	2.63e-07	184305	TRUE	3.05e-07				28.9309
4	189935314	0.207847	0.0421439	8.79812e-07	14306	ebi-a-GCST90017038	rs36057338	G	T		|| id:ebi-a-GCST90017038	TRUE	reported	igd	0.0130679	184305	0.592139	Coronary heart disease || id:ieu-a-7	Coronary heart disease	Coronary heart disease || ||	TRUE	igd	22	37421469	0.0253804	2.06e-07	14306	ebi-a-GCST90017038	|| id:ebi-a-GCST90017038	TRUE	reported	igd	2	TRUE			0.00185878	14306	1.56e-06	184305	TRUE	1.39e-06				26.6374
6	38550301	-0.138078	0.0296981	3.64502e-06	14306	ebi-a-GCST90017038	rs1569853	T	C		|| id:ebi-a-GCST90017038	TRUE	reported	igd	0.0114168	184305	0.914761	Coronary heart disease || id:ieu-a-7	Coronary heart disease	Coronary heart disease || ||	TRUE	igd	8	115560689	0.0278855	7.13e-06	14306	ebi-a-GCST90017038	|| id:ebi-a-GCST90017038	TRUE	reported	igd	2	TRUE			0.00145293	14306	6.22e-08	184305	TRUE	1.27e-05				20.8129
8	115560689	0.127217	0.0278855	7.12771e-06	14306	ebi-a-GCST90017038	rs6993398	G	A		|| id:ebi-a-GCST90017038	TRUE	reported	igd	0.0095527	184305	0.23697	Coronary heart disease || id:ieu-a-7	Coronary heart disease	Coronary heart disease || ||	TRUE	igd	9	87514407	0.0211262	2.57e-08	14306	ebi-a-GCST90017038	|| id:ebi-a-GCST90017038	TRUE	reported	igd	2	TRUE			0.00217195	14306	7.59e-06	184305	TRUE	4.29e-07				31.1352
8	20902693	0.137691	0.0294804	3.29754e-06	14306	ebi-a-GCST90017038	rs10464997	G	A		|| id:ebi-a-GCST90017038	TRUE	reported	igd	0.0150265	184305	0.41016	Coronary heart disease || id:ieu-a-7	Coronary heart disease	Coronary heart disease || ||	TRUE	igd	12	12242455	0.0226997	2.31e-06	14306	ebi-a-GCST90017074	|| id:ebi-a-GCST90017074	TRUE	reported	igd	2	TRUE			0.00148653	14306	3.68e-06	184305	TRUE	2.41e-05				21.2949
9	19682558	0.217122	0.0466317	1.41504e-06	14306	ebi-a-GCST90017038	rs12002250	A	C		|| id:ebi-a-GCST90017038	TRUE	reported	igd	0.0203894	184305	0.810766	Coronary heart disease || id:ieu-a-7	Coronary heart disease	Coronary heart disease || ||	TRUE	igd	19	11864932	0.0248436	7.37e-06	14306	ebi-a-GCST90017074	|| id:ebi-a-GCST90017074	TRUE	reported	igd	2	TRUE			0.00141098	14306	3.11e-07	184305	TRUE	2e-05				20.2112
9	87514407	-0.117882	0.0211262	2.57472e-08	14306	ebi-a-GCST90017038	rs736744	T	C		|| id:ebi-a-GCST90017038	TRUE	reported	igd	0.0144073	184305	0.44504	Coronary heart disease || id:ieu-a-7	Coronary heart disease	Coronary heart disease || ||	TRUE	igd	17	43117476	0.0225598	8.67e-07	14306	ebi-a-GCST90017074	|| id:ebi-a-GCST90017074	TRUE	reported	igd	2	TRUE			0.00168538	14306	3.16e-06	184305	TRUE	5.97e-06				24.1483
11	126582578	-0.172142	0.0394026	9.18692e-06	14306	ebi-a-GCST90017038	rs3862635	C	T		|| id:ebi-a-GCST90017038	TRUE	reported	igd	0.0225272	184305	0.0528664	Coronary heart disease || id:ieu-a-7	Coronary heart disease	Coronary heart disease || ||	TRUE	igd	2	63366962	0.0315478	7.01e-08	14306	ebi-a-GCST90017074	|| id:ebi-a-GCST90017074	TRUE	reported	igd	2	TRUE			0.00202313	14306	2.03e-05	184305	TRUE	3.07e-06				28.9976
12	96819204	-0.199099	0.0427327	3.74283e-06	14306	ebi-a-GCST90017038	rs11108500	A	G		|| id:ebi-a-GCST90017038	TRUE	reported	igd	0.0129452	184305	0.0277051	Coronary heart disease || id:ieu-a-7	Coronary heart disease	Coronary heart disease || ||	TRUE	igd	21	36929643	0.0208261	3.96e-06	14306	ebi-a-GCST90017074	|| id:ebi-a-GCST90017074	TRUE	reported	igd	2	TRUE			0.00148327	14306	2.63e-05	184305	TRUE	0.000118861				21.2482
15	93941937	0.213114	0.047162	7.29861e-06	14306	ebi-a-GCST90017038	rs111966731	T	C		|| id:ebi-a-GCST90017038	TRUE	reported	igd	0.0103414	184305	0.0372872	Coronary heart disease || id:ieu-a-7	Coronary heart disease	Coronary heart disease || ||	TRUE	igd	8	26027842	0.0165764	5.63e-06	14306	ebi-a-GCST90017074	|| id:ebi-a-GCST90017074	TRUE	reported	igd	2	TRUE			0.00146363	14306	2.35e-05	184305	TRUE	0.000117715				20.9664
20	59502888	-0.105512	0.021489	1.07431e-06	14306	ebi-a-GCST90017038	rs6071435	T	A		|| id:ebi-a-GCST90017038	TRUE	reported	igd	0.0164289	184305	0.896988	Coronary heart disease || id:ieu-a-7	Coronary heart disease	Coronary heart disease || ||	TRUE	igd	6	126111881	0.02683	5.32e-06	14306	ebi-a-GCST90017074	|| id:ebi-a-GCST90017074	TRUE	reported	igd	2	TRUE			0.00141888	14306	9.09e-08	184305	TRUE	1.65e-05				20.3245
22	37421469	-0.130992	0.0253804	2.06054e-07	14306	ebi-a-GCST90017038	rs6000536	C	T		|| id:ebi-a-GCST90017038	TRUE	reported	igd	0.0176727	184305	0.818387	Coronary heart disease || id:ieu-a-7	Coronary heart disease	Coronary heart disease || ||	TRUE	igd	5	95717619	0.027197	2.55e-06	14306	ebi-a-GCST90017074	|| id:ebi-a-GCST90017074	TRUE	reported	igd	2	TRUE			0.00162394	14306	2.86e-07	184305	TRUE	4.57e-06				23.2666
2	63366962	0.169883	0.0315478	7.00971e-08	14306	ebi-a-GCST90017074	rs149744580	A	G		|| id:ebi-a-GCST90017074	TRUE	reported	igd	0.0148657	184305	0.56133	Coronary heart disease || id:ieu-a-7	Coronary heart disease	Coronary heart disease || ||	TRUE	igd	7	130972179	0.0240708	2.81e-06	14306	ebi-a-GCST90017074	|| id:ebi-a-GCST90017074	TRUE	reported	igd	2	TRUE			0.00159636	14306	1.83e-06	184305	TRUE	8.6e-06				22.8709
5	95717619	0.131186	0.027197	2.5537e-06	14306	ebi-a-GCST90017074	rs4869133	G	A		|| id:ebi-a-GCST90017074	TRUE	reported	igd	0.009783	184305	0.772996	Coronary heart disease || id:ieu-a-7	Coronary heart disease	Coronary heart disease || ||	TRUE	igd	16	49826299	0.0160172	5.77e-06	14306	ebi-a-GCST90017074	|| id:ebi-a-GCST90017074	TRUE	reported	igd	2	TRUE			0.00145573	14306	4.51e-07	184305	TRUE	1.56e-05				20.8531
5	170048048	0.0710364	0.015343	3.45669e-06	14306	ebi-a-GCST90017074	rs2221441	G	C		|| id:ebi-a-GCST90017074	TRUE	reported	igd	0.01084	184305	0.463711	Coronary heart disease || id:ieu-a-7	Coronary heart disease	Coronary heart disease || ||	TRUE	igd	15	101242690	0.0233484	8.15e-06	14306	ebi-a-GCST90017109	|| id:ebi-a-GCST90017109	TRUE	reported	igd	2	TRUE			0.00141254	14306	2.91e-06	184305	TRUE	3.54e-05				20.2335
6	126111881	-0.120957	0.02683	5.31912e-06	14306	ebi-a-GCST90017074	rs3734633	G	A		|| id:ebi-a-GCST90017074	TRUE	reported	igd	0.0115135	184305	0.7411	Coronary heart disease || id:ieu-a-7	Coronary heart disease	Coronary heart disease || ||	TRUE	igd	7	146795379	0.0234879	1.91e-06	14306	ebi-a-GCST90017109	|| id:ebi-a-GCST90017109	TRUE	reported	igd	2	TRUE			0.00151522	14306	5.92e-07	184305	TRUE	1.09e-05				21.7066
7	130972179	-0.115115	0.0240708	2.8053e-06	14306	ebi-a-GCST90017074	rs55756211	T	C		|| id:ebi-a-GCST90017074	TRUE	reported	igd	0.0141108	184305	0.54231	Coronary heart disease || id:ieu-a-7	Coronary heart disease	Coronary heart disease || ||	TRUE	igd	15	25162535	0.0324332	4.06e-06	14306	ebi-a-GCST90017109	|| id:ebi-a-GCST90017109	TRUE	reported	igd	2	TRUE			0.00154075	14306	2.01e-06	184305	TRUE	1.29e-05				22.0729
8	26027842	0.0759019	0.0165764	5.63313e-06	14306	ebi-a-GCST90017074	rs2952020	A	G		|| id:ebi-a-GCST90017074	TRUE	reported	igd	0.0128941	184305	0.165303	Coronary heart disease || id:ieu-a-7	Coronary heart disease	Coronary heart disease || ||	TRUE	igd	13	20687179	0.0270329	4.38e-06	14306	ebi-a-GCST90017109	|| id:ebi-a-GCST90017109	TRUE	reported	igd	2	TRUE			0.00143045	14306	1.04e-05	184305	TRUE	6.69e-05				20.4904
11	1681862	-0.0858591	0.0185778	4.13676e-06	14306	ebi-a-GCST90017074	rs61265175	G	C		|| id:ebi-a-GCST90017074	TRUE	reported	igd	0.0147484	184305	0.684884	Coronary heart disease || id:ieu-a-7	Coronary heart disease	Coronary heart disease || ||	TRUE	igd	21	21023966	0.0289246	1.72e-06	14306	ebi-a-GCST90017109	|| id:ebi-a-GCST90017109	TRUE	reported	igd	2	TRUE			0.00157529	14306	8.94e-07	184305	TRUE	7.97e-06				22.5685
12	12242455	-0.104751	0.0226997	2.30978e-06	14306	ebi-a-GCST90017074	rs11054680	T	C		|| id:ebi-a-GCST90017074	TRUE	reported	igd	0.0210749	184305	0.167972	Coronary heart disease || id:ieu-a-7	Coronary heart disease	Coronary heart disease || ||	TRUE	igd	9	111086170	0.0439866	1.08e-06	14306	ebi-a-GCST90017109	|| id:ebi-a-GCST90017109	TRUE	reported	igd	2	TRUE			0.00168842	14306	1.03e-05	184305	TRUE	1.26e-05				24.1921
15	92605098	-0.0710377	0.0155221	5.46072e-06	14306	ebi-a-GCST90017074	rs4247078	G	C		|| id:ebi-a-GCST90017074	TRUE	reported	igd	0.0183016	184305	0.801253	Coronary heart disease || id:ieu-a-7	Coronary heart disease	Coronary heart disease || ||	TRUE	igd	1	11943792	0.0486196	5.18e-06	14306	ebi-a-GCST90017109	|| id:ebi-a-GCST90017109	TRUE	reported	igd	2	TRUE			0.00143206	14306	3.44e-07	184305	TRUE	1.75e-05				20.5135
16	10181248	0.0950891	0.0203433	3.26625e-06	14306	ebi-a-GCST90017074	rs11649454	G	C		|| id:ebi-a-GCST90017074	TRUE	reported	igd	0.0220058	184305	0.05302	Coronary heart disease || id:ieu-a-7	Coronary heart disease	Coronary heart disease || ||	TRUE	igd	20	61394262	0.0480168	1.86e-06	14306	ebi-a-GCST90017109	|| id:ebi-a-GCST90017109	TRUE	reported	igd	2	TRUE			0.00160552	14306	2.03e-05	184305	TRUE	4.14e-05				23.0023
16	49826299	-0.0731428	0.0160172	5.7666e-06	14306	ebi-a-GCST90017074	rs7199484	G	A		|| id:ebi-a-GCST90017074	TRUE	reported	igd
17	43117476	0.110861	0.0225598	8.66603e-07	14306	ebi-a-GCST90017074	rs12603364	T	C		|| id:ebi-a-GCST90017074	TRUE	reported	igd
19	11864932	-0.111689	0.0248436	7.37106e-06	14306	ebi-a-GCST90017074	rs11666533	C	T		|| id:ebi-a-GCST90017074	TRUE	reported	igd
21	36929643	-0.0959995	0.0208261	3.95585e-06	14306	ebi-a-GCST90017074	rs2834977	T	C		|| id:ebi-a-GCST90017074	TRUE	reported	igd
1	11943792	0.220207	0.0486196	5.18036e-06	14306	ebi-a-GCST90017109	rs72640280	A	G		|| id:ebi-a-GCST90017109	TRUE	reported	igd
3	6223568	-0.131217	0.0288713	8.66343e-06	14306	ebi-a-GCST90017109	rs73113483	T	A		|| id:ebi-a-GCST90017109	TRUE	reported	igd
5	94720245	-0.109438	0.023693	4.24356e-06	14306	ebi-a-GCST90017109	rs2731834	G	C		|| id:ebi-a-GCST90017109	TRUE	reported	igd
7	146795379	0.109431	0.0234879	1.9073e-06	14306	ebi-a-GCST90017109	rs11770843	C	T		|| id:ebi-a-GCST90017109	TRUE	reported	igd
9	111086170	-0.21635	0.0439866	1.07924e-06	14306	ebi-a-GCST90017109	rs62570196	C	T		|| id:ebi-a-GCST90017109	TRUE	reported	igd
13	20687179	0.122368	0.0270329	4.38258e-06	14306	ebi-a-GCST90017109	rs2031282	A	G		|| id:ebi-a-GCST90017109	TRUE	reported	igd
15	101242690	-0.105025	0.0233484	8.14836e-06	14306	ebi-a-GCST90017109	rs1002941	A	G		|| id:ebi-a-GCST90017109	TRUE	reported	igd
15	25162535	0.152377	0.0324332	4.05864e-06	14306	ebi-a-GCST90017109	rs17114848	G	A		|| id:ebi-a-GCST90017109	TRUE	reported	igd
20	61394262	0.230292	0.0480168	1.86132e-06	14306	ebi-a-GCST90017109	rs77599476	A	G		|| id:ebi-a-GCST90017109	TRUE	reported	igd
21	21023966	-0.13741	0.0289246	1.72211e-06	14306	ebi-a-GCST90017109	rs2825714	A	G		|| id:ebi-a-GCST90017109	TRUE	reported	igd

## Sheet: Supplementary Table 2
Supplementary Table 2 IVs used in this MR
exposure	outcome	id.exposure	id.outcome	samplesize	SNP	b	se	p
|| id:ebi-a-GCST90016918	Coronary heart disease || id:ieu-a-7	ebi-a-GCST90016918	ieu-a-7	184305	rs1002941	-0.0756296	0.103214	0.463711
|| id:ebi-a-GCST90016918	Coronary heart disease || id:ieu-a-7	ebi-a-GCST90016918	ieu-a-7	184305	rs11770843	-0.0347616	0.105212	0.741102
|| id:ebi-a-GCST90016918	Coronary heart disease || id:ieu-a-7	ebi-a-GCST90016918	ieu-a-7	184305	rs17114848	-0.0564258	0.0926045	0.542312
|| id:ebi-a-GCST90016918	Coronary heart disease || id:ieu-a-7	ebi-a-GCST90016918	ieu-a-7	184305	rs2031282	-0.146198	0.105372	0.165303
|| id:ebi-a-GCST90016918	Coronary heart disease || id:ieu-a-7	ebi-a-GCST90016918	ieu-a-7	184305	rs2825714	0.0435558	0.107331	0.684885
|| id:ebi-a-GCST90016918	Coronary heart disease || id:ieu-a-7	ebi-a-GCST90016918	ieu-a-7	184305	rs62570196	-0.134306	0.0974111	0.167972
|| id:ebi-a-GCST90016918	Coronary heart disease || id:ieu-a-7	ebi-a-GCST90016918	ieu-a-7	184305	rs72640280	-0.0209212	0.0831109	0.801252
|| id:ebi-a-GCST90016918	Coronary heart disease || id:ieu-a-7	ebi-a-GCST90016918	ieu-a-7	184305	rs77599476	-0.184878	0.0955561	0.0530194
|| id:ebi-a-GCST90016918	Coronary heart disease || id:ieu-a-7	ebi-a-GCST90016918	ieu-a-7	184305	All - Inverse variance weighted	-0.0759957	0.0345576	0.0278705
|| id:ebi-a-GCST90016918	Coronary heart disease || id:ieu-a-7	ebi-a-GCST90016918	ieu-a-7	184305	All - MR Egger	-0.135185	0.120133	0.303453
|| id:ebi-a-GCST90016932	Coronary heart disease || id:ieu-a-7	ebi-a-GCST90016932	ieu-a-7	184305	rs10517600	-0.011276	0.150817	0.9404
|| id:ebi-a-GCST90016932	Coronary heart disease || id:ieu-a-7	ebi-a-GCST90016932	ieu-a-7	184305	rs10904722	-0.114783	0.144059	0.425582
|| id:ebi-a-GCST90016932	Coronary heart disease || id:ieu-a-7	ebi-a-GCST90016932	ieu-a-7	184305	rs118104867	-0.133043	0.103429	0.19833
|| id:ebi-a-GCST90016932	Coronary heart disease || id:ieu-a-7	ebi-a-GCST90016932	ieu-a-7	184305	rs13409132	-0.0792291	0.122708	0.518491
|| id:ebi-a-GCST90016932	Coronary heart disease || id:ieu-a-7	ebi-a-GCST90016932	ieu-a-7	184305	rs17121075	0.117828	0.15474	0.446381
|| id:ebi-a-GCST90016932	Coronary heart disease || id:ieu-a-7	ebi-a-GCST90016932	ieu-a-7	184305	rs2191834	-0.183701	0.142818	0.198353
|| id:ebi-a-GCST90016932	Coronary heart disease || id:ieu-a-7	ebi-a-GCST90016932	ieu-a-7	184305	rs28691777	-0.0755976	0.142702	0.596279
|| id:ebi-a-GCST90016932	Coronary heart disease || id:ieu-a-7	ebi-a-GCST90016932	ieu-a-7	184305	rs34088226	-0.0232923	0.167598	0.889468
|| id:ebi-a-GCST90016932	Coronary heart disease || id:ieu-a-7	ebi-a-GCST90016932	ieu-a-7	184305	rs55682560	-0.214737	0.150108	0.152558
|| id:ebi-a-GCST90016932	Coronary heart disease || id:ieu-a-7	ebi-a-GCST90016932	ieu-a-7	184305	rs6588624	0.0358741	0.14123	0.799487
|| id:ebi-a-GCST90016932	Coronary heart disease || id:ieu-a-7	ebi-a-GCST90016932	ieu-a-7	184305	rs66714985	-0.115219	0.139451	0.408672
|| id:ebi-a-GCST90016932	Coronary heart disease || id:ieu-a-7	ebi-a-GCST90016932	ieu-a-7	184305	rs7538034	-0.0547088	0.147052	0.709866
|| id:ebi-a-GCST90016932	Coronary heart disease || id:ieu-a-7	ebi-a-GCST90016932	ieu-a-7	184305	rs7725895	-0.0947567	0.124186	0.44545
|| id:ebi-a-GCST90016932	Coronary heart disease || id:ieu-a-7	ebi-a-GCST90016932	ieu-a-7	184305	rs989682	0.0751204	0.140501	0.592883
|| id:ebi-a-GCST90016932	Coronary heart disease || id:ieu-a-7	ebi-a-GCST90016932	ieu-a-7	184305	All - Inverse variance weighted	-0.0692	0.0368799	0.0606061
|| id:ebi-a-GCST90016932	Coronary heart disease || id:ieu-a-7	ebi-a-GCST90016932	ieu-a-7	184305	All - MR Egger	-0.185314	0.105088	0.103249
|| id:ebi-a-GCST90016973	Coronary heart disease || id:ieu-a-7	ebi-a-GCST90016973	ieu-a-7	184305	rs12034718	0.130134	0.201904	0.519229
|| id:ebi-a-GCST90016973	Coronary heart disease || id:ieu-a-7	ebi-a-GCST90016973	ieu-a-7	184305	rs12585793	-0.139699	0.0770982	0.0699913
|| id:ebi-a-GCST90016973	Coronary heart disease || id:ieu-a-7	ebi-a-GCST90016973	ieu-a-7	184305	rs2017189	0.0186209	0.194904	0.923887
|| id:ebi-a-GCST90016973	Coronary heart disease || id:ieu-a-7	ebi-a-GCST90016973	ieu-a-7	184305	rs4962426	-0.00224677	0.213147	0.99159
|| id:ebi-a-GCST90016973	Coronary heart disease || id:ieu-a-7	ebi-a-GCST90016973	ieu-a-7	184305	rs56221232	-0.117581	0.188479	0.532734
|| id:ebi-a-GCST90016973	Coronary heart disease || id:ieu-a-7	ebi-a-GCST90016973	ieu-a-7	184305	rs62478070	-0.280723	0.158642	0.0768029
|| id:ebi-a-GCST90016973	Coronary heart disease || id:ieu-a-7	ebi-a-GCST90016973	ieu-a-7	184305	rs7322368	-0.253453	0.183116	0.166325
|| id:ebi-a-GCST90016973	Coronary heart disease || id:ieu-a-7	ebi-a-GCST90016973	ieu-a-7	184305	All - Inverse variance weighted	-0.123646	0.0543281	0.0228515
|| id:ebi-a-GCST90016973	Coronary heart disease || id:ieu-a-7	ebi-a-GCST90016973	ieu-a-7	184305	All - MR Egger	-0.218139	0.0959771	0.0721833
|| id:ebi-a-GCST90016979	Coronary heart disease || id:ieu-a-7	ebi-a-GCST90016979	ieu-a-7	184305	rs10074000	0.0106968	0.0984705	0.913497
|| id:ebi-a-GCST90016979	Coronary heart disease || id:ieu-a-7	ebi-a-GCST90016979	ieu-a-7	184305	rs10506058	0.0261472	0.0945902	0.782221
|| id:ebi-a-GCST90016979	Coronary heart disease || id:ieu-a-7	ebi-a-GCST90016979	ieu-a-7	184305	rs1942371	0.139434	0.0918335	0.128929
|| id:ebi-a-GCST90016979	Coronary heart disease || id:ieu-a-7	ebi-a-GCST90016979	ieu-a-7	184305	rs40656	0.0944177	0.107544	0.379972
|| id:ebi-a-GCST90016979	Coronary heart disease || id:ieu-a-7	ebi-a-GCST90016979	ieu-a-7	184305	rs4869133	0.0224707	0.0978604	0.818387
|| id:ebi-a-GCST90016979	Coronary heart disease || id:ieu-a-7	ebi-a-GCST90016979	ieu-a-7	184305	rs61267978	0.0836416	0.0935171	0.371109
|| id:ebi-a-GCST90016979	Coronary heart disease || id:ieu-a-7	ebi-a-GCST90016979	ieu-a-7	184305	rs6577484	0.0249587	0.111645	0.823104
|| id:ebi-a-GCST90016979	Coronary heart disease || id:ieu-a-7	ebi-a-GCST90016979	ieu-a-7	184305	rs6890185	0.273126	0.0873625	0.00176991
|| id:ebi-a-GCST90016979	Coronary heart disease || id:ieu-a-7	ebi-a-GCST90016979	ieu-a-7	184305	rs77845139	-0.0541076	0.0988669	0.584188
|| id:ebi-a-GCST90016979	Coronary heart disease || id:ieu-a-7	ebi-a-GCST90016979	ieu-a-7	184305	All - Inverse variance weighted	0.0765402	0.0335245	0.0224237
|| id:ebi-a-GCST90016979	Coronary heart disease || id:ieu-a-7	ebi-a-GCST90016979	ieu-a-7	184305	All - MR Egger	0.0941832	0.181626	0.620055
|| id:ebi-a-GCST90017038	Coronary heart disease || id:ieu-a-7	ebi-a-GCST90017038	ieu-a-7	184305	rs10464997	0.0814214	0.0927541	0.380041
|| id:ebi-a-GCST90017038	Coronary heart disease || id:ieu-a-7	ebi-a-GCST90017038	ieu-a-7	184305	rs11108500	0.221859	0.111444	0.0465052
|| id:ebi-a-GCST90017038	Coronary heart disease || id:ieu-a-7	ebi-a-GCST90017038	ieu-a-7	184305	rs111966731	0.121982	0.0946188	0.197332
|| id:ebi-a-GCST90017038	Coronary heart disease || id:ieu-a-7	ebi-a-GCST90017038	ieu-a-7	184305	rs12002250	0.114581	0.0996062	0.250005
|| id:ebi-a-GCST90017038	Coronary heart disease || id:ieu-a-7	ebi-a-GCST90017038	ieu-a-7	184305	rs1569853	0.132418	0.104806	0.206425
|| id:ebi-a-GCST90017038	Coronary heart disease || id:ieu-a-7	ebi-a-GCST90017038	ieu-a-7	184305	rs36057338	0.0240513	0.0863284	0.78055
|| id:ebi-a-GCST90017038	Coronary heart disease || id:ieu-a-7	ebi-a-GCST90017038	ieu-a-7	184305	rs3862635	0.127726	0.107125	0.23314
|| id:ebi-a-GCST90017038	Coronary heart disease || id:ieu-a-7	ebi-a-GCST90017038	ieu-a-7	184305	rs4428215	0.0174069	0.079028	0.825667
|| id:ebi-a-GCST90017038	Coronary heart disease || id:ieu-a-7	ebi-a-GCST90017038	ieu-a-7	184305	rs6000536	0.053446	0.0997611	0.592138
|| id:ebi-a-GCST90017038	Coronary heart disease || id:ieu-a-7	ebi-a-GCST90017038	ieu-a-7	184305	rs6993398	0.00960563	0.0897427	0.914761
|| id:ebi-a-GCST90017038	Coronary heart disease || id:ieu-a-7	ebi-a-GCST90017038	ieu-a-7	184305	rs736744	0.0958331	0.0810361	0.236969
|| id:ebi-a-GCST90017038	Coronary heart disease || id:ieu-a-7	ebi-a-GCST90017038	ieu-a-7	184305	All - Inverse variance weighted	0.0817208	0.028187	0.00374066
|| id:ebi-a-GCST90017038	Coronary heart disease || id:ieu-a-7	ebi-a-GCST90017038	ieu-a-7	184305	All - MR Egger	0.184498	0.132303	0.196624
|| id:ebi-a-GCST90017074	Coronary heart disease || id:ieu-a-7	ebi-a-GCST90017074	ieu-a-7	184305	rs11054680	0.118147	0.14345	0.41016
|| id:ebi-a-GCST90017074	Coronary heart disease || id:ieu-a-7	ebi-a-GCST90017074	ieu-a-7	184305	rs11666533	0.0437107	0.182555	0.810766
|| id:ebi-a-GCST90017074	Coronary heart disease || id:ieu-a-7	ebi-a-GCST90017074	ieu-a-7	184305	rs12603364	0.0992504	0.129958	0.44504
|| id:ebi-a-GCST90017074	Coronary heart disease || id:ieu-a-7	ebi-a-GCST90017074	ieu-a-7	184305	rs149744580	0.256724	0.132604	0.0528658
|| id:ebi-a-GCST90017074	Coronary heart disease || id:ieu-a-7	ebi-a-GCST90017074	ieu-a-7	184305	rs2834977	0.296856	0.134847	0.0277053
|| id:ebi-a-GCST90017074	Coronary heart disease || id:ieu-a-7	ebi-a-GCST90017074	ieu-a-7	184305	rs2952020	0.283748	0.136247	0.0372877
|| id:ebi-a-GCST90017074	Coronary heart disease || id:ieu-a-7	ebi-a-GCST90017074	ieu-a-7	184305	rs3734633	-0.0175848	0.135824	0.896988
|| id:ebi-a-GCST90017074	Coronary heart disease || id:ieu-a-7	ebi-a-GCST90017074	ieu-a-7	184305	rs4869133	-0.0309332	0.134715	0.818387
|| id:ebi-a-GCST90017074	Coronary heart disease || id:ieu-a-7	ebi-a-GCST90017074	ieu-a-7	184305	rs55756211	0.0750119	0.129138	0.56133
|| id:ebi-a-GCST90017074	Coronary heart disease || id:ieu-a-7	ebi-a-GCST90017074	ieu-a-7	184305	rs7199484	0.0385821	0.133752	0.772995
|| id:ebi-a-GCST90017074	Coronary heart disease || id:ieu-a-7	ebi-a-GCST90017074	ieu-a-7	184305	All - Inverse variance weighted	0.119416	0.0434899	0.00603551
|| id:ebi-a-GCST90017074	Coronary heart disease || id:ieu-a-7	ebi-a-GCST90017074	ieu-a-7	184305	All - MR Egger	0.0416132	0.184371	0.827091
|| id:ebi-a-GCST90017109	Coronary heart disease || id:ieu-a-7	ebi-a-GCST90017109	ieu-a-7	184305	rs1002941	-0.0756296	0.103214	0.463711
|| id:ebi-a-GCST90017109	Coronary heart disease || id:ieu-a-7	ebi-a-GCST90017109	ieu-a-7	184305	rs11770843	-0.0347616	0.105212	0.741102
|| id:ebi-a-GCST90017109	Coronary heart disease || id:ieu-a-7	ebi-a-GCST90017109	ieu-a-7	184305	rs17114848	-0.0564258	0.0926045	0.542312
|| id:ebi-a-GCST90017109	Coronary heart disease || id:ieu-a-7	ebi-a-GCST90017109	ieu-a-7	184305	rs2031282	-0.146198	0.105372	0.165303
|| id:ebi-a-GCST90017109	Coronary heart disease || id:ieu-a-7	ebi-a-GCST90017109	ieu-a-7	184305	rs2825714	0.0435558	0.107331	0.684885
|| id:ebi-a-GCST90017109	Coronary heart disease || id:ieu-a-7	ebi-a-GCST90017109	ieu-a-7	184305	rs62570196	-0.134306	0.0974111	0.167972
|| id:ebi-a-GCST90017109	Coronary heart disease || id:ieu-a-7	ebi-a-GCST90017109	ieu-a-7	184305	rs72640280	-0.0209212	0.0831109	0.801252
|| id:ebi-a-GCST90017109	Coronary heart disease || id:ieu-a-7	ebi-a-GCST90017109	ieu-a-7	184305	rs77599476	-0.184878	0.0955561	0.0530194
|| id:ebi-a-GCST90017109	Coronary heart disease || id:ieu-a-7	ebi-a-GCST90017109	ieu-a-7	184305	All - Inverse variance weighted	-0.0759957	0.0345576	0.0278705
|| id:ebi-a-GCST90017109	Coronary heart disease || id:ieu-a-7	ebi-a-GCST90017109	ieu-a-7	184305	All - MR Egger	-0.135185	0.120133	0.303453
|| id:ieu-a-7	Gut microbiota abundance (class Gammaproteobacteria id.3303) || id:ebi-a-GCST90016917	ieu-a-7	ebi-a-GCST90016917	14306	rs8108474	-0.140012	0.270888	0.605252
|| id:ieu-a-7	Gut microbiota abundance (class Gammaproteobacteria id.3303) || id:ebi-a-GCST90016917	ieu-a-7	ebi-a-GCST90016917	14306	rs9349379	0.161659	0.0869156	0.0628917
|| id:ieu-a-7	Gut microbiota abundance (class Gammaproteobacteria id.3303) || id:ebi-a-GCST90016917	ieu-a-7	ebi-a-GCST90016917	14306	rs9486719	0.55903	0.250201	0.0254621
|| id:ieu-a-7	Gut microbiota abundance (class Gammaproteobacteria id.3303) || id:ebi-a-GCST90016917	ieu-a-7	ebi-a-GCST90016917	14306	rs9532984	-0.500135	0.252187	0.0473463
|| id:ieu-a-7	Gut microbiota abundance (class Gammaproteobacteria id.3303) || id:ebi-a-GCST90016917	ieu-a-7	ebi-a-GCST90016917	14306	rs9970807	-0.12926	0.160913	0.421805
|| id:ieu-a-7	Gut microbiota abundance (class Gammaproteobacteria id.3303) || id:ebi-a-GCST90016917	ieu-a-7	ebi-a-GCST90016917	14306	All - Inverse variance weighted	0.0569621	0.0200855	0.00456853
|| id:ieu-a-7	Gut microbiota abundance (class Gammaproteobacteria id.3303) || id:ebi-a-GCST90016917	ieu-a-7	ebi-a-GCST90016917	14306	All - MR Egger	0.105666	0.047571	0.0290253
|| id:ieu-a-7	Gut microbiota abundance (class Negativicutes id.2164) || id:ebi-a-GCST90016922	ieu-a-7	ebi-a-GCST90016922	14306	rs10071096	0.262465	0.235493	0.265051
|| id:ieu-a-7	Gut microbiota abundance (class Negativicutes id.2164) || id:ebi-a-GCST90016922	ieu-a-7	ebi-a-GCST90016922	14306	rs10818576	-0.308951	0.224674	0.169097
|| id:ieu-a-7	Gut microbiota abundance (class Negativicutes id.2164) || id:ebi-a-GCST90016922	ieu-a-7	ebi-a-GCST90016922	14306	rs10840293	-0.118167	0.196462	0.547524
|| id:ieu-a-7	Gut microbiota abundance (class Negativicutes id.2164) || id:ebi-a-GCST90016922	ieu-a-7	ebi-a-GCST90016922	14306	rs11065979	-0.159722	0.156878	0.308616
|| id:ieu-a-7	Gut microbiota abundance (class Negativicutes id.2164) || id:ebi-a-GCST90016922	ieu-a-7	ebi-a-GCST90016922	14306	rs11099493	-0.262144	0.236791	0.268264
|| id:ieu-a-7	Gut microbiota abundance (class Negativicutes id.2164) || id:ebi-a-GCST90016922	ieu-a-7	ebi-a-GCST90016922	14306	rs11191416	-0.0265017	0.211557	0.90031
|| id:ieu-a-7	Gut microbiota abundance (class Negativicutes id.2164) || id:ebi-a-GCST90016922	ieu-a-7	ebi-a-GCST90016922	14306	rs113756303	-0.0898759	0.209468	0.667875
|| id:ieu-a-7	Gut microbiota abundance (class Negativicutes id.2164) || id:ebi-a-GCST90016922	ieu-a-7	ebi-a-GCST90016922	14306	rs11556924	0.0902359	0.150998	0.55011
|| id:ieu-a-7	Gut microbiota abundance (class Negativicutes id.2164) || id:ebi-a-GCST90016922	ieu-a-7	ebi-a-GCST90016922	14306	rs115654617	-0.157958	0.11806	0.180913
|| id:ieu-a-7	Gut microbiota abundance (class Negativicutes id.2164) || id:ebi-a-GCST90016922	ieu-a-7	ebi-a-GCST90016922	14306	rs11723436	-0.142317	0.209746	0.497442
|| id:ieu-a-7	Gut microbiota abundance (class Negativicutes id.2164) || id:ebi-a-GCST90016922	ieu-a-7	ebi-a-GCST90016922	14306	rs11838776	0.430555	0.173491	0.0130755
|| id:ieu-a-7	Gut microbiota abundance (class Negativicutes id.2164) || id:ebi-a-GCST90016922	ieu-a-7	ebi-a-GCST90016922	14306	rs1199338	-0.289908	0.189951	0.126952
|| id:ieu-a-7	Gut microbiota abundance (class Negativicutes id.2164) || id:ebi-a-GCST90016922	ieu-a-7	ebi-a-GCST90016922	14306	rs12202017	0.162147	0.173691	0.350543
|| id:ieu-a-7	Gut microbiota abundance (class Negativicutes id.2164) || id:ebi-a-GCST90016922	ieu-a-7	ebi-a-GCST90016922	14306	rs12801636	0.0275426	0.247927	0.911544
|| id:ieu-a-7	Gut microbiota abundance (class Negativicutes id.2164) || id:ebi-a-GCST90016922	ieu-a-7	ebi-a-GCST90016922	14306	rs12826942	0.0401671	0.240584	0.867404
|| id:ieu-a-7	Gut microbiota abundance (class Negativicutes id.2164) || id:ebi-a-GCST90016922	ieu-a-7	ebi-a-GCST90016922	14306	rs12897	-0.247433	0.218354	0.257141
|| id:ieu-a-7	Gut microbiota abundance (class Negativicutes id.2164) || id:ebi-a-GCST90016922	ieu-a-7	ebi-a-GCST90016922	14306	rs13734	0.199266	0.262794	0.448296
|| id:ieu-a-7	Gut microbiota abundance (class Negativicutes id.2164) || id:ebi-a-GCST90016922	ieu-a-7	ebi-a-GCST90016922	14306	rs139833223	0.117488	0.214534	0.583937
|| id:ieu-a-7	Gut microbiota abundance (class Negativicutes id.2164) || id:ebi-a-GCST90016922	ieu-a-7	ebi-a-GCST90016922	14306	rs1412444	0.157853	0.166717	0.343723
|| id:ieu-a-7	Gut microbiota abundance (class Negativicutes id.2164) || id:ebi-a-GCST90016922	ieu-a-7	ebi-a-GCST90016922	14306	rs16986953	-0.0777073	0.222331	0.726705
|| id:ieu-a-7	Gut microbiota abundance (class Negativicutes id.2164) || id:ebi-a-GCST90016922	ieu-a-7	ebi-a-GCST90016922	14306	rs17087335	0.0539202	0.214569	0.801586
|| id:ieu-a-7	Gut microbiota abundance (class Negativicutes id.2164) || id:ebi-a-GCST90016922	ieu-a-7	ebi-a-GCST90016922	14306	rs17678683	0.128111	0.183279	0.484555
|| id:ieu-a-7	Gut microbiota abundance (class Negativicutes id.2164) || id:ebi-a-GCST90016922	ieu-a-7	ebi-a-GCST90016922	14306	rs17843797	-0.487604	0.25307	0.0540098
|| id:ieu-a-7	Gut microbiota abundance (class Negativicutes id.2164) || id:ebi-a-GCST90016922	ieu-a-7	ebi-a-GCST90016922	14306	rs1870634	0.0409664	0.146542	0.779819
|| id:ieu-a-7	Gut microbiota abundance (class Negativicutes id.2164) || id:ebi-a-GCST90016922	ieu-a-7	ebi-a-GCST90016922	14306	rs1873197	-0.618269	0.342305	0.070888
|| id:ieu-a-7	Gut microbiota abundance (class Negativicutes id.2164) || id:ebi-a-GCST90016922	ieu-a-7	ebi-a-GCST90016922	14306	rs1924981	-0.0241556	0.22411	0.914167
|| id:ieu-a-7	Gut microbiota abundance (class Negativicutes id.2164) || id:ebi-a-GCST90016922	ieu-a-7	ebi-a-GCST90016922	14306	rs194937	0.0049057	0.248729	0.984264
|| id:ieu-a-7	Gut microbiota abundance (class Negativicutes id.2164) || id:ebi-a-GCST90016922	ieu-a-7	ebi-a-GCST90016922	14306	rs2001846	0.125018	0.228436	0.584188
|| id:ieu-a-7	Gut microbiota abundance (class Negativicutes id.2164) || id:ebi-a-GCST90016922	ieu-a-7	ebi-a-GCST90016922	14306	rs2107595	-0.304103	0.187949	0.105662
|| id:ieu-a-7	Gut microbiota abundance (class Negativicutes id.2164) || id:ebi-a-GCST90016922	ieu-a-7	ebi-a-GCST90016922	14306	rs2128739	-0.13678	0.179129	0.445117
|| id:ieu-a-7	Gut microbiota abundance (class Negativicutes id.2164) || id:ebi-a-GCST90016922	ieu-a-7	ebi-a-GCST90016922	14306	rs2153219	0.303965	0.261409	0.244913
|| id:ieu-a-7	Gut microbiota abundance (class Negativicutes id.2164) || id:ebi-a-GCST90016922	ieu-a-7	ebi-a-GCST90016922	14306	rs2244608	0.400942	0.237755	0.0917252
|| id:ieu-a-7	Gut microbiota abundance (class Negativicutes id.2164) || id:ebi-a-GCST90016922	ieu-a-7	ebi-a-GCST90016922	14306	rs2280003	-0.0871197	0.250358	0.727855
|| id:ieu-a-7	Gut microbiota abundance (class Negativicutes id.2164) || id:ebi-a-GCST90016922	ieu-a-7	ebi-a-GCST90016922	14306	rs2487928	-0.0633176	0.16902	0.707945
|| id:ieu-a-7	Gut microbiota abundance (class Negativicutes id.2164) || id:ebi-a-GCST90016922	ieu-a-7	ebi-a-GCST90016922	14306	rs2519093	0.0269664	0.165402	0.87049
|| id:ieu-a-7	Gut microbiota abundance (class Negativicutes id.2164) || id:ebi-a-GCST90016922	ieu-a-7	ebi-a-GCST90016922	14306	rs2552527	-0.411755	0.20882	0.048631
|| id:ieu-a-7	Gut microbiota abundance (class Negativicutes id.2164) || id:ebi-a-GCST90016922	ieu-a-7	ebi-a-GCST90016922	14306	rs2681472	-0.460794	0.191392	0.0160578
|| id:ieu-a-7	Gut microbiota abundance (class Negativicutes id.2164) || id:ebi-a-GCST90016922	ieu-a-7	ebi-a-GCST90016922	14306	rs2789422	0.0967902	0.229635	0.673393
|| id:ieu-a-7	Gut microbiota abundance (class Negativicutes id.2164) || id:ebi-a-GCST90016922	ieu-a-7	ebi-a-GCST90016922	14306	rs2820315	-0.148624	0.250913	0.553628
|| id:ieu-a-7	Gut microbiota abundance (class Negativicutes id.2164) || id:ebi-a-GCST90016922	ieu-a-7	ebi-a-GCST90016922	14306	rs28451064	0.0858393	0.12517	0.492849
|| id:ieu-a-7	Gut microbiota abundance (class Negativicutes id.2164) || id:ebi-a-GCST90016922	ieu-a-7	ebi-a-GCST90016922	14306	rs28470722	-0.282533	0.214487	0.187754
|| id:ieu-a-7	Gut microbiota abundance (class Negativicutes id.2164) || id:ebi-a-GCST90016922	ieu-a-7	ebi-a-GCST90016922	14306	rs288187	0.194006	0.240545	0.41994
|| id:ieu-a-7	Gut microbiota abundance (class Negativicutes id.2164) || id:ebi-a-GCST90016922	ieu-a-7	ebi-a-GCST90016922	14306	rs2891168	0.0413604	0.0545338	0.448191
|| id:ieu-a-7	Gut microbiota abundance (class Negativicutes id.2164) || id:ebi-a-GCST90016922	ieu-a-7	ebi-a-GCST90016922	14306	rs34232196	0.338159	0.203609	0.0967476
|| id:ieu-a-7	Gut microbiota abundance (class Negativicutes id.2164) || id:ebi-a-GCST90016922	ieu-a-7	ebi-a-GCST90016922	14306	rs35465346	0.368977	0.220609	0.0944186
|| id:ieu-a-7	Gut microbiota abundance (class Negativicutes id.2164) || id:ebi-a-GCST90016922	ieu-a-7	ebi-a-GCST90016922	14306	rs35879803	0.632789	0.240832	0.00860124
|| id:ieu-a-7	Gut microbiota abundance (class Negativicutes id.2164) || id:ebi-a-GCST90016922	ieu-a-7	ebi-a-GCST90016922	14306	rs35895680	0.384875	0.20335	0.0584015
|| id:ieu-a-7	Gut microbiota abundance (class Negativicutes id.2164) || id:ebi-a-GCST90016922	ieu-a-7	ebi-a-GCST90016922	14306	rs3760128	-0.0626008	0.251109	0.80313
|| id:ieu-a-7	Gut microbiota abundance (class Negativicutes id.2164) || id:ebi-a-GCST90016922	ieu-a-7	ebi-a-GCST90016922	14306	rs3918226	-0.177891	0.152556	0.243585
|| id:ieu-a-7	Gut microbiota abundance (class Negativicutes id.2164) || id:ebi-a-GCST90016922	ieu-a-7	ebi-a-GCST90016922	14306	rs4074793	-0.136223	0.257065	0.596168
|| id:ieu-a-7	Gut microbiota abundance (class Negativicutes id.2164) || id:ebi-a-GCST90016922	ieu-a-7	ebi-a-GCST90016922	14306	rs4076834	0.00305551	0.20398	0.988049
|| id:ieu-a-7	Gut microbiota abundance (class Negativicutes id.2164) || id:ebi-a-GCST90016922	ieu-a-7	ebi-a-GCST90016922	14306	rs4420638	-0.00972835	0.152691	0.949199
|| id:ieu-a-7	Gut microbiota abundance (class Negativicutes id.2164) || id:ebi-a-GCST90016922	ieu-a-7	ebi-a-GCST90016922	14306	rs4468572	0.105573	0.137498	0.442596
|| id:ieu-a-7	Gut microbiota abundance (class Negativicutes id.2164) || id:ebi-a-GCST90016922	ieu-a-7	ebi-a-GCST90016922	14306	rs515135	0.177321	0.204132	0.385033
|| id:ieu-a-7	Gut microbiota abundance (class Negativicutes id.2164) || id:ebi-a-GCST90016922	ieu-a-7	ebi-a-GCST90016922	14306	rs55730499	0.0834541	0.071834	0.245332
|| id:ieu-a-7	Gut microbiota abundance (class Negativicutes id.2164) || id:ebi-a-GCST90016922	ieu-a-7	ebi-a-GCST90016922	14306	rs55942719	0.322136	0.231348	0.163791
|| id:ieu-a-7	Gut microbiota abundance (class Negativicutes id.2164) || id:ebi-a-GCST90016922	ieu-a-7	ebi-a-GCST90016922	14306	rs56062135	0.0322329	0.179826	0.857745
|| id:ieu-a-7	Gut microbiota abundance (class Negativicutes id.2164) || id:ebi-a-GCST90016922	ieu-a-7	ebi-a-GCST90016922	14306	rs56289821	0.0962376	0.128252	0.453025
|| id:ieu-a-7	Gut microbiota abundance (class Negativicutes id.2164) || id:ebi-a-GCST90016922	ieu-a-7	ebi-a-GCST90016922	14306	rs56336142	0.0762473	0.193872	0.694108
|| id:ieu-a-7	Gut microbiota abundance (class Negativicutes id.2164) || id:ebi-a-GCST90016922	ieu-a-7	ebi-a-GCST90016922	14306	rs56356271	-0.20368	0.248686	0.412772
|| id:ieu-a-7	Gut microbiota abundance (class Negativicutes id.2164) || id:ebi-a-GCST90016922	ieu-a-7	ebi-a-GCST90016922	14306	rs58045791	0.150886	0.193744	0.436102
|| id:ieu-a-7	Gut microbiota abundance (class Negativicutes id.2164) || id:ebi-a-GCST90016922	ieu-a-7	ebi-a-GCST90016922	14306	rs6129767	0.141111	0.247302	0.568268
|| id:ieu-a-7	Gut microbiota abundance (class Negativicutes id.2164) || id:ebi-a-GCST90016922	ieu-a-7	ebi-a-GCST90016922	14306	rs62253653	0.0696425	0.246508	0.777548
|| id:ieu-a-7	Gut microbiota abundance (class Negativicutes id.2164) || id:ebi-a-GCST90016922	ieu-a-7	ebi-a-GCST90016922	14306	rs6486120	0.145945	0.231843	0.529024
|| id:ieu-a-7	Gut microbiota abundance (class Negativicutes id.2164) || id:ebi-a-GCST90016922	ieu-a-7	ebi-a-GCST90016922	14306	rs663129	-0.118656	0.212334	0.576287
|| id:ieu-a-7	Gut microbiota abundance (class Negativicutes id.2164) || id:ebi-a-GCST90016922	ieu-a-7	ebi-a-GCST90016922	14306	rs6689306	0.115375	0.189718	0.543095
|| id:ieu-a-7	Gut microbiota abundance (class Negativicutes id.2164) || id:ebi-a-GCST90016922	ieu-a-7	ebi-a-GCST90016922	14306	rs67180937	0.0244511	0.150749	0.87115
|| id:ieu-a-7	Gut microbiota abundance (class Negativicutes id.2164) || id:ebi-a-GCST90016922	ieu-a-7	ebi-a-GCST90016922	14306	rs68170813	0.399158	0.235926	0.090669
|| id:ieu-a-7	Gut microbiota abundance (class Negativicutes id.2164) || id:ebi-a-GCST90016922	ieu-a-7	ebi-a-GCST90016922	14306	rs6909752	0.546604	0.228503	0.0167518
|| id:ieu-a-7	Gut microbiota abundance (class Negativicutes id.2164) || id:ebi-a-GCST90016922	ieu-a-7	ebi-a-GCST90016922	14306	rs7082705	0.128479	0.226004	0.56971
|| id:ieu-a-7	Gut microbiota abundance (class Negativicutes id.2164) || id:ebi-a-GCST90016922	ieu-a-7	ebi-a-GCST90016922	14306	rs7188857	0.0754802	0.209375	0.718471
|| id:ieu-a-7	Gut microbiota abundance (class Negativicutes id.2164) || id:ebi-a-GCST90016922	ieu-a-7	ebi-a-GCST90016922	14306	rs73262424	-0.151309	0.252929	0.549689
|| id:ieu-a-7	Gut microbiota abundance (class Negativicutes id.2164) || id:ebi-a-GCST90016922	ieu-a-7	ebi-a-GCST90016922	14306	rs741782	-0.45169	0.256415	0.0781436
|| id:ieu-a-7	Gut microbiota abundance (class Negativicutes id.2164) || id:ebi-a-GCST90016922	ieu-a-7	ebi-a-GCST90016922	14306	rs748431	-0.0804943	0.22189	0.716779
|| id:ieu-a-7	Gut microbiota abundance (class Negativicutes id.2164) || id:ebi-a-GCST90016922	ieu-a-7	ebi-a-GCST90016922	14306	rs7500448	0.0303348	0.217926	0.889294
|| id:ieu-a-7	Gut microbiota abundance (class Negativicutes id.2164) || id:ebi-a-GCST90016922	ieu-a-7	ebi-a-GCST90016922	14306	rs7528419	0.111898	0.111451	0.315373
|| id:ieu-a-7	Gut microbiota abundance (class Negativicutes id.2164) || id:ebi-a-GCST90016922	ieu-a-7	ebi-a-GCST90016922	14306	rs7623687	-0.278246	0.219029	0.203956
|| id:ieu-a-7	Gut microbiota abundance (class Negativicutes id.2164) || id:ebi-a-GCST90016922	ieu-a-7	ebi-a-GCST90016922	14306	rs763475	0.180567	0.259198	0.48603
|| id:ieu-a-7	Gut microbiota abundance (class Negativicutes id.2164) || id:ebi-a-GCST90016922	ieu-a-7	ebi-a-GCST90016922	14306	rs8042271	0.0830682	0.260338	0.749667
|| id:ieu-a-7	Gut microbiota abundance (class Negativicutes id.2164) || id:ebi-a-GCST90016922	ieu-a-7	ebi-a-GCST90016922	14306	rs8068844	0.381946	0.242242	0.114862
|| id:ieu-a-7	Gut microbiota abundance (class Negativicutes id.2164) || id:ebi-a-GCST90016922	ieu-a-7	ebi-a-GCST90016922	14306	rs8104311	0.175538	0.239187	0.463013
|| id:ieu-a-7	Gut microbiota abundance (class Negativicutes id.2164) || id:ebi-a-GCST90016922	ieu-a-7	ebi-a-GCST90016922	14306	rs8108474	0.309514	0.254133	0.223253
|| id:ieu-a-7	Gut microbiota abundance (class Negativicutes id.2164) || id:ebi-a-GCST90016922	ieu-a-7	ebi-a-GCST90016922	14306	rs9349379	0.122278	0.0816408	0.134195
|| id:ieu-a-7	Gut microbiota abundance (class Negativicutes id.2164) || id:ebi-a-GCST90016922	ieu-a-7	ebi-a-GCST90016922	14306	rs9486719	0.108076	0.234639	0.645081
|| id:ieu-a-7	Gut microbiota abundance (class Negativicutes id.2164) || id:ebi-a-GCST90016922	ieu-a-7	ebi-a-GCST90016922	14306	rs9532984	0.111819	0.236797	0.636774
|| id:ieu-a-7	Gut microbiota abundance (class Negativicutes id.2164) || id:ebi-a-GCST90016922	ieu-a-7	ebi-a-GCST90016922	14306	rs9970807	0.277631	0.150651	0.0653477
|| id:ieu-a-7	Gut microbiota abundance (class Negativicutes id.2164) || id:ebi-a-GCST90016922	ieu-a-7	ebi-a-GCST90016922	14306	All - Inverse variance weighted	0.0413793	0.0202367	0.0408786
|| id:ieu-a-7	Gut microbiota abundance (class Negativicutes id.2164) || id:ebi-a-GCST90016922	ieu-a-7	ebi-a-GCST90016922	14306	All - MR Egger	0.0484621	0.0481814	0.317388
|| id:ieu-a-7	Gut microbiota abundance (family Lachnospiraceae id.1987) || id:ebi-a-GCST90016940	ieu-a-7	ebi-a-GCST90016940	14306	rs10071096	0.0541173	0.234493	0.817482
|| id:ieu-a-7	Gut microbiota abundance (family Lachnospiraceae id.1987) || id:ebi-a-GCST90016940	ieu-a-7	ebi-a-GCST90016940	14306	rs10818576	-0.233691	0.22363	0.296029
|| id:ieu-a-7	Gut microbiota abundance (family Lachnospiraceae id.1987) || id:ebi-a-GCST90016940	ieu-a-7	ebi-a-GCST90016940	14306	rs10840293	0.191732	0.195676	0.327163
|| id:ieu-a-7	Gut microbiota abundance (family Lachnospiraceae id.1987) || id:ebi-a-GCST90016940	ieu-a-7	ebi-a-GCST90016940	14306	rs11065979	-0.166721	0.156157	0.28568
|| id:ieu-a-7	Gut microbiota abundance (family Lachnospiraceae id.1987) || id:ebi-a-GCST90016940	ieu-a-7	ebi-a-GCST90016940	14306	rs11099493	-0.254655	0.235731	0.280019
|| id:ieu-a-7	Gut microbiota abundance (family Lachnospiraceae id.1987) || id:ebi-a-GCST90016940	ieu-a-7	ebi-a-GCST90016940	14306	rs11191416	-0.042366	0.210596	0.840564
|| id:ieu-a-7	Gut microbiota abundance (family Lachnospiraceae id.1987) || id:ebi-a-GCST90016940	ieu-a-7	ebi-a-GCST90016940	14306	rs113756303	-0.0984239	0.208701	0.637211
|| id:ieu-a-7	Gut microbiota abundance (family Lachnospiraceae id.1987) || id:ebi-a-GCST90016940	ieu-a-7	ebi-a-GCST90016940	14306	rs11556924	-0.160403	0.150327	0.28596
|| id:ieu-a-7	Gut microbiota abundance (family Lachnospiraceae id.1987) || id:ebi-a-GCST90016940	ieu-a-7	ebi-a-GCST90016940	14306	rs115654617	0.0162366	0.117475	0.890072
|| id:ieu-a-7	Gut microbiota abundance (family Lachnospiraceae id.1987) || id:ebi-a-GCST90016940	ieu-a-7	ebi-a-GCST90016940	14306	rs11723436	-0.392681	0.208793	0.0600099
|| id:ieu-a-7	Gut microbiota abundance (family Lachnospiraceae id.1987) || id:ebi-a-GCST90016940	ieu-a-7	ebi-a-GCST90016940	14306	rs11838776	0.0905132	0.17274	0.600289
|| id:ieu-a-7	Gut microbiota abundance (family Lachnospiraceae id.1987) || id:ebi-a-GCST90016940	ieu-a-7	ebi-a-GCST90016940	14306	rs1199338	0.0658276	0.189184	0.727874
|| id:ieu-a-7	Gut microbiota abundance (family Lachnospiraceae id.1987) || id:ebi-a-GCST90016940	ieu-a-7	ebi-a-GCST90016940	14306	rs12202017	-0.168443	0.172826	0.329737
|| id:ieu-a-7	Gut microbiota abundance (family Lachnospiraceae id.1987) || id:ebi-a-GCST90016940	ieu-a-7	ebi-a-GCST90016940	14306	rs12801636	0.113767	0.24679	0.644807
|| id:ieu-a-7	Gut microbiota abundance (family Lachnospiraceae id.1987) || id:ebi-a-GCST90016940	ieu-a-7	ebi-a-GCST90016940	14306	rs12826942	-0.145715	0.239435	0.542805
|| id:ieu-a-7	Gut microbiota abundance (family Lachnospiraceae id.1987) || id:ebi-a-GCST90016940	ieu-a-7	ebi-a-GCST90016940	14306	rs12897	-0.143077	0.217309	0.510279
|| id:ieu-a-7	Gut microbiota abundance (family Lachnospiraceae id.1987) || id:ebi-a-GCST90016940	ieu-a-7	ebi-a-GCST90016940	14306	rs13734	-0.434405	0.261576	0.0967692
|| id:ieu-a-7	Gut microbiota abundance (family Lachnospiraceae id.1987) || id:ebi-a-GCST90016940	ieu-a-7	ebi-a-GCST90016940	14306	rs139833223	-0.178976	0.213628	0.402147
|| id:ieu-a-7	Gut microbiota abundance (family Lachnospiraceae id.1987) || id:ebi-a-GCST90016940	ieu-a-7	ebi-a-GCST90016940	14306	rs1412444	-0.0528649	0.165975	0.750097
|| id:ieu-a-7	Gut microbiota abundance (family Lachnospiraceae id.1987) || id:ebi-a-GCST90016940	ieu-a-7	ebi-a-GCST90016940	14306	rs16986953	0.0747353	0.221333	0.735619
|| id:ieu-a-7	Gut microbiota abundance (family Lachnospiraceae id.1987) || id:ebi-a-GCST90016940	ieu-a-7	ebi-a-GCST90016940	14306	rs17087335	0.274218	0.213605	0.199225
|| id:ieu-a-7	Gut microbiota abundance (family Lachnospiraceae id.1987) || id:ebi-a-GCST90016940	ieu-a-7	ebi-a-GCST90016940	14306	rs17678683	-0.0785121	0.182402	0.66688
|| id:ieu-a-7	Gut microbiota abundance (family Lachnospiraceae id.1987) || id:ebi-a-GCST90016940	ieu-a-7	ebi-a-GCST90016940	14306	rs17843797	-0.555984	0.251914	0.0273113
|| id:ieu-a-7	Gut microbiota abundance (family Lachnospiraceae id.1987) || id:ebi-a-GCST90016940	ieu-a-7	ebi-a-GCST90016940	14306	rs1870634	-0.248089	0.145835	0.0889134
|| id:ieu-a-7	Gut microbiota abundance (family Lachnospiraceae id.1987) || id:ebi-a-GCST90016940	ieu-a-7	ebi-a-GCST90016940	14306	rs1873197	0.755825	0.339995	0.0262126
|| id:ieu-a-7	Gut microbiota abundance (family Lachnospiraceae id.1987) || id:ebi-a-GCST90016940	ieu-a-7	ebi-a-GCST90016940	14306	rs1924981	0.293988	0.223298	0.187982
|| id:ieu-a-7	Gut microbiota abundance (family Lachnospiraceae id.1987) || id:ebi-a-GCST90016940	ieu-a-7	ebi-a-GCST90016940	14306	rs194937	-0.184382	0.247327	0.45597
|| id:ieu-a-7	Gut microbiota abundance (family Lachnospiraceae id.1987) || id:ebi-a-GCST90016940	ieu-a-7	ebi-a-GCST90016940	14306	rs2001846	0.305548	0.22738	0.179022
|| id:ieu-a-7	Gut microbiota abundance (family Lachnospiraceae id.1987) || id:ebi-a-GCST90016940	ieu-a-7	ebi-a-GCST90016940	14306	rs2107595	-0.0833977	0.186999	0.655612
|| id:ieu-a-7	Gut microbiota abundance (family Lachnospiraceae id.1987) || id:ebi-a-GCST90016940	ieu-a-7	ebi-a-GCST90016940	14306	rs2128739	0.147251	0.178292	0.408861
|| id:ieu-a-7	Gut microbiota abundance (family Lachnospiraceae id.1987) || id:ebi-a-GCST90016940	ieu-a-7	ebi-a-GCST90016940	14306	rs2153219	-0.0718535	0.260137	0.782383
|| id:ieu-a-7	Gut microbiota abundance (family Lachnospiraceae id.1987) || id:ebi-a-GCST90016940	ieu-a-7	ebi-a-GCST90016940	14306	rs2244608	-0.0300778	0.236815	0.898933
|| id:ieu-a-7	Gut microbiota abundance (family Lachnospiraceae id.1987) || id:ebi-a-GCST90016940	ieu-a-7	ebi-a-GCST90016940	14306	rs2280003	0.43257	0.249132	0.0825098
|| id:ieu-a-7	Gut microbiota abundance (family Lachnospiraceae id.1987) || id:ebi-a-GCST90016940	ieu-a-7	ebi-a-GCST90016940	14306	rs2487928	0.147813	0.168172	0.379434
|| id:ieu-a-7	Gut microbiota abundance (family Lachnospiraceae id.1987) || id:ebi-a-GCST90016940	ieu-a-7	ebi-a-GCST90016940	14306	rs2519093	-0.209267	0.164664	0.203775
|| id:ieu-a-7	Gut microbiota abundance (family Lachnospiraceae id.1987) || id:ebi-a-GCST90016940	ieu-a-7	ebi-a-GCST90016940	14306	rs2552527	0.292356	0.207812	0.159479
|| id:ieu-a-7	Gut microbiota abundance (family Lachnospiraceae id.1987) || id:ebi-a-GCST90016940	ieu-a-7	ebi-a-GCST90016940	14306	rs2681472	-0.0737386	0.190523	0.698732
|| id:ieu-a-7	Gut microbiota abundance (family Lachnospiraceae id.1987) || id:ebi-a-GCST90016940	ieu-a-7	ebi-a-GCST90016940	14306	rs2789422	-0.031451	0.228775	0.890655
|| id:ieu-a-7	Gut microbiota abundance (family Lachnospiraceae id.1987) || id:ebi-a-GCST90016940	ieu-a-7	ebi-a-GCST90016940	14306	rs2820315	-0.113085	0.249831	0.650803
|| id:ieu-a-7	Gut microbiota abundance (family Lachnospiraceae id.1987) || id:ebi-a-GCST90016940	ieu-a-7	ebi-a-GCST90016940	14306	rs28451064	-0.035796	0.124607	0.773906
|| id:ieu-a-7	Gut microbiota abundance (family Lachnospiraceae id.1987) || id:ebi-a-GCST90016940	ieu-a-7	ebi-a-GCST90016940	14306	rs28470722	-0.0671152	0.213518	0.75327
|| id:ieu-a-7	Gut microbiota abundance (family Lachnospiraceae id.1987) || id:ebi-a-GCST90016940	ieu-a-7	ebi-a-GCST90016940	14306	rs288187	0.0511538	0.239422	0.830816
|| id:ieu-a-7	Gut microbiota abundance (family Lachnospiraceae id.1987) || id:ebi-a-GCST90016940	ieu-a-7	ebi-a-GCST90016940	14306	rs2891168	-0.0601817	0.0542551	0.267329
|| id:ieu-a-7	Gut microbiota abundance (family Lachnospiraceae id.1987) || id:ebi-a-GCST90016940	ieu-a-7	ebi-a-GCST90016940	14306	rs34232196	-0.059788	0.20259	0.767903
|| id:ieu-a-7	Gut microbiota abundance (family Lachnospiraceae id.1987) || id:ebi-a-GCST90016940	ieu-a-7	ebi-a-GCST90016940	14306	rs35465346	0.168621	0.219751	0.442885
|| id:ieu-a-7	Gut microbiota abundance (family Lachnospiraceae id.1987) || id:ebi-a-GCST90016940	ieu-a-7	ebi-a-GCST90016940	14306	rs35879803	-0.140621	0.240023	0.557966
|| id:ieu-a-7	Gut microbiota abundance (family Lachnospiraceae id.1987) || id:ebi-a-GCST90016940	ieu-a-7	ebi-a-GCST90016940	14306	rs35895680	-0.102614	0.2026	0.612515
|| id:ieu-a-7	Gut microbiota abundance (family Lachnospiraceae id.1987) || id:ebi-a-GCST90016940	ieu-a-7	ebi-a-GCST90016940	14306	rs3760128	0.724695	0.249923	0.00373559
|| id:ieu-a-7	Gut microbiota abundance (family Lachnospiraceae id.1987) || id:ebi-a-GCST90016940	ieu-a-7	ebi-a-GCST90016940	14306	rs3918226	-0.130705	0.151886	0.389486
|| id:ieu-a-7	Gut microbiota abundance (family Lachnospiraceae id.1987) || id:ebi-a-GCST90016940	ieu-a-7	ebi-a-GCST90016940	14306	rs4074793	0.191382	0.255765	0.454296
|| id:ieu-a-7	Gut microbiota abundance (family Lachnospiraceae id.1987) || id:ebi-a-GCST90016940	ieu-a-7	ebi-a-GCST90016940	14306	rs4076834	0.436431	0.202891	0.0314717
|| id:ieu-a-7	Gut microbiota abundance (family Lachnospiraceae id.1987) || id:ebi-a-GCST90016940	ieu-a-7	ebi-a-GCST90016940	14306	rs4420638	-0.0917096	0.152095	0.546524
|| id:ieu-a-7	Gut microbiota abundance (family Lachnospiraceae id.1987) || id:ebi-a-GCST90016940	ieu-a-7	ebi-a-GCST90016940	14306	rs4468572	-0.176879	0.1368	0.196018
|| id:ieu-a-7	Gut microbiota abundance (family Lachnospiraceae id.1987) || id:ebi-a-GCST90016940	ieu-a-7	ebi-a-GCST90016940	14306	rs515135	0.0343429	0.203135	0.865746
|| id:ieu-a-7	Gut microbiota abundance (family Lachnospiraceae id.1987) || id:ebi-a-GCST90016940	ieu-a-7	ebi-a-GCST90016940	14306	rs55730499	-0.122827	0.0716139	0.0863207
|| id:ieu-a-7	Gut microbiota abundance (family Lachnospiraceae id.1987) || id:ebi-a-GCST90016940	ieu-a-7	ebi-a-GCST90016940	14306	rs55942719	0.423986	0.230233	0.0655404
|| id:ieu-a-7	Gut microbiota abundance (family Lachnospiraceae id.1987) || id:ebi-a-GCST90016940	ieu-a-7	ebi-a-GCST90016940	14306	rs56062135	-0.0612613	0.17898	0.73214
|| id:ieu-a-7	Gut microbiota abundance (family Lachnospiraceae id.1987) || id:ebi-a-GCST90016940	ieu-a-7	ebi-a-GCST90016940	14306	rs56289821	-0.147483	0.127638	0.247894
|| id:ieu-a-7	Gut microbiota abundance (family Lachnospiraceae id.1987) || id:ebi-a-GCST90016940	ieu-a-7	ebi-a-GCST90016940	14306	rs56336142	0.224373	0.193036	0.245099
|| id:ieu-a-7	Gut microbiota abundance (family Lachnospiraceae id.1987) || id:ebi-a-GCST90016940	ieu-a-7	ebi-a-GCST90016940	14306	rs56356271	-0.071632	0.247441	0.772205
|| id:ieu-a-7	Gut microbiota abundance (family Lachnospiraceae id.1987) || id:ebi-a-GCST90016940	ieu-a-7	ebi-a-GCST90016940	14306	rs58045791	-0.122373	0.192967	0.525974
|| id:ieu-a-7	Gut microbiota abundance (family Lachnospiraceae id.1987) || id:ebi-a-GCST90016940	ieu-a-7	ebi-a-GCST90016940	14306	rs6129767	0.376082	0.246319	0.126808
|| id:ieu-a-7	Gut microbiota abundance (family Lachnospiraceae id.1987) || id:ebi-a-GCST90016940	ieu-a-7	ebi-a-GCST90016940	14306	rs62253653	-0.357879	0.245678	0.145199
|| id:ieu-a-7	Gut microbiota abundance (family Lachnospiraceae id.1987) || id:ebi-a-GCST90016940	ieu-a-7	ebi-a-GCST90016940	14306	rs6486120	-0.171826	0.230798	0.45658
|| id:ieu-a-7	Gut microbiota abundance (family Lachnospiraceae id.1987) || id:ebi-a-GCST90016940	ieu-a-7	ebi-a-GCST90016940	14306	rs663129	0.160725	0.211468	0.447228
|| id:ieu-a-7	Gut microbiota abundance (family Lachnospiraceae id.1987) || id:ebi-a-GCST90016940	ieu-a-7	ebi-a-GCST90016940	14306	rs6689306	-0.176468	0.188829	0.350027
|| id:ieu-a-7	Gut microbiota abundance (family Lachnospiraceae id.1987) || id:ebi-a-GCST90016940	ieu-a-7	ebi-a-GCST90016940	14306	rs67180937	-0.110341	0.150072	0.462185
|| id:ieu-a-7	Gut microbiota abundance (family Lachnospiraceae id.1987) || id:ebi-a-GCST90016940	ieu-a-7	ebi-a-GCST90016940	14306	rs68170813	0.269839	0.234877	0.250618
|| id:ieu-a-7	Gut microbiota abundance (family Lachnospiraceae id.1987) || id:ebi-a-GCST90016940	ieu-a-7	ebi-a-GCST90016940	14306	rs6909752	-0.205575	0.227524	0.366244
|| id:ieu-a-7	Gut microbiota abundance (family Lachnospiraceae id.1987) || id:ebi-a-GCST90016940	ieu-a-7	ebi-a-GCST90016940	14306	rs7082705	0.0331357	0.224949	0.882893
|| id:ieu-a-7	Gut microbiota abundance (family Lachnospiraceae id.1987) || id:ebi-a-GCST90016940	ieu-a-7	ebi-a-GCST90016940	14306	rs7188857	-0.241931	0.208502	0.245916
|| id:ieu-a-7	Gut microbiota abundance (family Lachnospiraceae id.1987) || id:ebi-a-GCST90016940	ieu-a-7	ebi-a-GCST90016940	14306	rs73262424	-0.0580917	0.251893	0.81761
|| id:ieu-a-7	Gut microbiota abundance (family Lachnospiraceae id.1987) || id:ebi-a-GCST90016940	ieu-a-7	ebi-a-GCST90016940	14306	rs741782	0.0663217	0.255196	0.794952
|| id:ieu-a-7	Gut microbiota abundance (family Lachnospiraceae id.1987) || id:ebi-a-GCST90016940	ieu-a-7	ebi-a-GCST90016940	14306	rs748431	-0.0429193	0.220952	0.845983
|| id:ieu-a-7	Gut microbiota abundance (family Lachnospiraceae id.1987) || id:ebi-a-GCST90016940	ieu-a-7	ebi-a-GCST90016940	14306	rs7500448	-0.364408	0.216875	0.0929055
|| id:ieu-a-7	Gut microbiota abundance (family Lachnospiraceae id.1987) || id:ebi-a-GCST90016940	ieu-a-7	ebi-a-GCST90016940	14306	rs7528419	0.0446746	0.110926	0.687137
|| id:ieu-a-7	Gut microbiota abundance (family Lachnospiraceae id.1987) || id:ebi-a-GCST90016940	ieu-a-7	ebi-a-GCST90016940	14306	rs7623687	-0.239919	0.217942	0.270968
|| id:ieu-a-7	Gut microbiota abundance (family Lachnospiraceae id.1987) || id:ebi-a-GCST90016940	ieu-a-7	ebi-a-GCST90016940	14306	rs763475	-0.184838	0.2578	0.473386
|| id:ieu-a-7	Gut microbiota abundance (family Lachnospiraceae id.1987) || id:ebi-a-GCST90016940	ieu-a-7	ebi-a-GCST90016940	14306	rs8042271	0.118308	0.258896	0.647691
|| id:ieu-a-7	Gut microbiota abundance (family Lachnospiraceae id.1987) || id:ebi-a-GCST90016940	ieu-a-7	ebi-a-GCST90016940	14306	rs8068844	-0.793212	0.241246	0.00100912
|| id:ieu-a-7	Gut microbiota abundance (family Lachnospiraceae id.1987) || id:ebi-a-GCST90016940	ieu-a-7	ebi-a-GCST90016940	14306	rs8104311	0.0356856	0.238081	0.880853
|| id:ieu-a-7	Gut microbiota abundance (family Lachnospiraceae id.1987) || id:ebi-a-GCST90016940	ieu-a-7	ebi-a-GCST90016940	14306	rs8108474	-0.157831	0.252975	0.532694
|| id:ieu-a-7	Gut microbiota abundance (family Lachnospiraceae id.1987) || id:ebi-a-GCST90016940	ieu-a-7	ebi-a-GCST90016940	14306	rs9349379	0.0133988	0.0812555	0.869025
|| id:ieu-a-7	Gut microbiota abundance (family Lachnospiraceae id.1987) || id:ebi-a-GCST90016940	ieu-a-7	ebi-a-GCST90016940	14306	rs9486719	-0.112286	0.233545	0.630666
|| id:ieu-a-7	Gut microbiota abundance (family Lachnospiraceae id.1987) || id:ebi-a-GCST90016940	ieu-a-7	ebi-a-GCST90016940	14306	rs9532984	-0.268428	0.235687	0.254737
|| id:ieu-a-7	Gut microbiota abundance (family Lachnospiraceae id.1987) || id:ebi-a-GCST90016940	ieu-a-7	ebi-a-GCST90016940	14306	rs9970807	-0.142061	0.14993	0.343375
|| id:ieu-a-7	Gut microbiota abundance (family Lachnospiraceae id.1987) || id:ebi-a-GCST90016940	ieu-a-7	ebi-a-GCST90016940	14306	All - Inverse variance weighted	-0.0468079	0.0197956	0.0180515
|| id:ieu-a-7	Gut microbiota abundance (family Lachnospiraceae id.1987) || id:ebi-a-GCST90016940	ieu-a-7	ebi-a-GCST90016940	14306	All - MR Egger	-0.0804542	0.0469719	0.0904354
|| id:ieu-a-7	Gut microbiota abundance (family Prevotellaceae id.960) || id:ebi-a-GCST90016948	ieu-a-7	ebi-a-GCST90016948	14306	rs10071096	0.0498758	0.261063	0.848487
|| id:ieu-a-7	Gut microbiota abundance (family Prevotellaceae id.960) || id:ebi-a-GCST90016948	ieu-a-7	ebi-a-GCST90016948	14306	rs10818576	0.142645	0.248836	0.566475
|| id:ieu-a-7	Gut microbiota abundance (family Prevotellaceae id.960) || id:ebi-a-GCST90016948	ieu-a-7	ebi-a-GCST90016948	14306	rs10840293	-0.193369	0.218089	0.375265
|| id:ieu-a-7	Gut microbiota abundance (family Prevotellaceae id.960) || id:ebi-a-GCST90016948	ieu-a-7	ebi-a-GCST90016948	14306	rs11065979	-0.053409	0.173811	0.758629
|| id:ieu-a-7	Gut microbiota abundance (family Prevotellaceae id.960) || id:ebi-a-GCST90016948	ieu-a-7	ebi-a-GCST90016948	14306	rs11099493	0.0891059	0.262349	0.734123
|| id:ieu-a-7	Gut microbiota abundance (family Prevotellaceae id.960) || id:ebi-a-GCST90016948	ieu-a-7	ebi-a-GCST90016948	14306	rs11191416	-0.0924448	0.232149	0.690473
|| id:ieu-a-7	Gut microbiota abundance (family Prevotellaceae id.960) || id:ebi-a-GCST90016948	ieu-a-7	ebi-a-GCST90016948	14306	rs113756303	-0.407303	0.233455	0.0810414
|| id:ieu-a-7	Gut microbiota abundance (family Prevotellaceae id.960) || id:ebi-a-GCST90016948	ieu-a-7	ebi-a-GCST90016948	14306	rs11556924	0.00694638	0.167408	0.966902
|| id:ieu-a-7	Gut microbiota abundance (family Prevotellaceae id.960) || id:ebi-a-GCST90016948	ieu-a-7	ebi-a-GCST90016948	14306	rs115654617	-0.119822	0.131445	0.36199
|| id:ieu-a-7	Gut microbiota abundance (family Prevotellaceae id.960) || id:ebi-a-GCST90016948	ieu-a-7	ebi-a-GCST90016948	14306	rs11723436	0.147029	0.232157	0.526526
|| id:ieu-a-7	Gut microbiota abundance (family Prevotellaceae id.960) || id:ebi-a-GCST90016948	ieu-a-7	ebi-a-GCST90016948	14306	rs11838776	-0.149673	0.192216	0.436173
|| id:ieu-a-7	Gut microbiota abundance (family Prevotellaceae id.960) || id:ebi-a-GCST90016948	ieu-a-7	ebi-a-GCST90016948	14306	rs1199338	0.205769	0.209952	0.327047
|| id:ieu-a-7	Gut microbiota abundance (family Prevotellaceae id.960) || id:ebi-a-GCST90016948	ieu-a-7	ebi-a-GCST90016948	14306	rs12202017	-0.0564709	0.191496	0.768075
|| id:ieu-a-7	Gut microbiota abundance (family Prevotellaceae id.960) || id:ebi-a-GCST90016948	ieu-a-7	ebi-a-GCST90016948	14306	rs12801636	0.0314813	0.273096	0.908227
|| id:ieu-a-7	Gut microbiota abundance (family Prevotellaceae id.960) || id:ebi-a-GCST90016948	ieu-a-7	ebi-a-GCST90016948	14306	rs12826942	0.180854	0.266885	0.497997
|| id:ieu-a-7	Gut microbiota abundance (family Prevotellaceae id.960) || id:ebi-a-GCST90016948	ieu-a-7	ebi-a-GCST90016948	14306	rs12897	0.528115	0.241107	0.0284968
|| id:ieu-a-7	Gut microbiota abundance (family Prevotellaceae id.960) || id:ebi-a-GCST90016948	ieu-a-7	ebi-a-GCST90016948	14306	rs13734	0.0723917	0.289993	0.802871
|| id:ieu-a-7	Gut microbiota abundance (family Prevotellaceae id.960) || id:ebi-a-GCST90016948	ieu-a-7	ebi-a-GCST90016948	14306	rs139833223	-0.365779	0.239322	0.126415
|| id:ieu-a-7	Gut microbiota abundance (family Prevotellaceae id.960) || id:ebi-a-GCST90016948	ieu-a-7	ebi-a-GCST90016948	14306	rs1412444	0.147526	0.184182	0.423146
|| id:ieu-a-7	Gut microbiota abundance (family Prevotellaceae id.960) || id:ebi-a-GCST90016948	ieu-a-7	ebi-a-GCST90016948	14306	rs16986953	-0.038232	0.24434	0.875662
|| id:ieu-a-7	Gut microbiota abundance (family Prevotellaceae id.960) || id:ebi-a-GCST90016948	ieu-a-7	ebi-a-GCST90016948	14306	rs17087335	0.12939	0.236487	0.584286
|| id:ieu-a-7	Gut microbiota abundance (family Prevotellaceae id.960) || id:ebi-a-GCST90016948	ieu-a-7	ebi-a-GCST90016948	14306	rs17678683	-0.0162918	0.202687	0.935936
|| id:ieu-a-7	Gut microbiota abundance (family Prevotellaceae id.960) || id:ebi-a-GCST90016948	ieu-a-7	ebi-a-GCST90016948	14306	rs17843797	0.231384	0.281254	0.410685
|| id:ieu-a-7	Gut microbiota abundance (family Prevotellaceae id.960) || id:ebi-a-GCST90016948	ieu-a-7	ebi-a-GCST90016948	14306	rs1870634	0.101392	0.161913	0.531175
|| id:ieu-a-7	Gut microbiota abundance (family Prevotellaceae id.960) || id:ebi-a-GCST90016948	ieu-a-7	ebi-a-GCST90016948	14306	rs1873197	0.352762	0.365009	0.33382
|| id:ieu-a-7	Gut microbiota abundance (family Prevotellaceae id.960) || id:ebi-a-GCST90016948	ieu-a-7	ebi-a-GCST90016948	14306	rs1924981	-0.275401	0.248764	0.268261
|| id:ieu-a-7	Gut microbiota abundance (family Prevotellaceae id.960) || id:ebi-a-GCST90016948	ieu-a-7	ebi-a-GCST90016948	14306	rs194937	-0.158364	0.275263	0.565076
|| id:ieu-a-7	Gut microbiota abundance (family Prevotellaceae id.960) || id:ebi-a-GCST90016948	ieu-a-7	ebi-a-GCST90016948	14306	rs2001846	0.0945761	0.252503	0.707992
|| id:ieu-a-7	Gut microbiota abundance (family Prevotellaceae id.960) || id:ebi-a-GCST90016948	ieu-a-7	ebi-a-GCST90016948	14306	rs2107595	0.109644	0.206426	0.595313
|| id:ieu-a-7	Gut microbiota abundance (family Prevotellaceae id.960) || id:ebi-a-GCST90016948	ieu-a-7	ebi-a-GCST90016948	14306	rs2128739	0.0618383	0.197639	0.754368
|| id:ieu-a-7	Gut microbiota abundance (family Prevotellaceae id.960) || id:ebi-a-GCST90016948	ieu-a-7	ebi-a-GCST90016948	14306	rs2153219	0.1501	0.286449	0.600277
|| id:ieu-a-7	Gut microbiota abundance (family Prevotellaceae id.960) || id:ebi-a-GCST90016948	ieu-a-7	ebi-a-GCST90016948	14306	rs2244608	0.0386535	0.263564	0.883402
|| id:ieu-a-7	Gut microbiota abundance (family Prevotellaceae id.960) || id:ebi-a-GCST90016948	ieu-a-7	ebi-a-GCST90016948	14306	rs2280003	-0.416731	0.276844	0.132249
|| id:ieu-a-7	Gut microbiota abundance (family Prevotellaceae id.960) || id:ebi-a-GCST90016948	ieu-a-7	ebi-a-GCST90016948	14306	rs2487928	-0.0966756	0.186855	0.604889
|| id:ieu-a-7	Gut microbiota abundance (family Prevotellaceae id.960) || id:ebi-a-GCST90016948	ieu-a-7	ebi-a-GCST90016948	14306	rs2519093	0.181673	0.182785	0.320263
|| id:ieu-a-7	Gut microbiota abundance (family Prevotellaceae id.960) || id:ebi-a-GCST90016948	ieu-a-7	ebi-a-GCST90016948	14306	rs2552527	-0.53955	0.230923	0.0194656
|| id:ieu-a-7	Gut microbiota abundance (family Prevotellaceae id.960) || id:ebi-a-GCST90016948	ieu-a-7	ebi-a-GCST90016948	14306	rs2681472	0.122412	0.210883	0.561597
|| id:ieu-a-7	Gut microbiota abundance (family Prevotellaceae id.960) || id:ebi-a-GCST90016948	ieu-a-7	ebi-a-GCST90016948	14306	rs2789422	0.495737	0.254868	0.0517659
|| id:ieu-a-7	Gut microbiota abundance (family Prevotellaceae id.960) || id:ebi-a-GCST90016948	ieu-a-7	ebi-a-GCST90016948	14306	rs2820315	0.1934	0.278649	0.487644
|| id:ieu-a-7	Gut microbiota abundance (family Prevotellaceae id.960) || id:ebi-a-GCST90016948	ieu-a-7	ebi-a-GCST90016948	14306	rs28451064	-0.00354405	0.139098	0.979673
|| id:ieu-a-7	Gut microbiota abundance (family Prevotellaceae id.960) || id:ebi-a-GCST90016948	ieu-a-7	ebi-a-GCST90016948	14306	rs28470722	-0.492189	0.237253	0.0380298
|| id:ieu-a-7	Gut microbiota abundance (family Prevotellaceae id.960) || id:ebi-a-GCST90016948	ieu-a-7	ebi-a-GCST90016948	14306	rs288187	-0.298713	0.264983	0.25962
|| id:ieu-a-7	Gut microbiota abundance (family Prevotellaceae id.960) || id:ebi-a-GCST90016948	ieu-a-7	ebi-a-GCST90016948	14306	rs2891168	0.00749034	0.0602836	0.901116
|| id:ieu-a-7	Gut microbiota abundance (family Prevotellaceae id.960) || id:ebi-a-GCST90016948	ieu-a-7	ebi-a-GCST90016948	14306	rs34232196	0.232409	0.225329	0.302343
|| id:ieu-a-7	Gut microbiota abundance (family Prevotellaceae id.960) || id:ebi-a-GCST90016948	ieu-a-7	ebi-a-GCST90016948	14306	rs35465346	0.366834	0.246281	0.136357
|| id:ieu-a-7	Gut microbiota abundance (family Prevotellaceae id.960) || id:ebi-a-GCST90016948	ieu-a-7	ebi-a-GCST90016948	14306	rs35879803	-0.201216	0.268544	0.453684
|| id:ieu-a-7	Gut microbiota abundance (family Prevotellaceae id.960) || id:ebi-a-GCST90016948	ieu-a-7	ebi-a-GCST90016948	14306	rs35895680	-0.00562536	0.226577	0.980192
|| id:ieu-a-7	Gut microbiota abundance (family Prevotellaceae id.960) || id:ebi-a-GCST90016948	ieu-a-7	ebi-a-GCST90016948	14306	rs3760128	-0.359017	0.277647	0.195987
|| id:ieu-a-7	Gut microbiota abundance (family Prevotellaceae id.960) || id:ebi-a-GCST90016948	ieu-a-7	ebi-a-GCST90016948	14306	rs3918226	-0.139635	0.17063	0.41316
|| id:ieu-a-7	Gut microbiota abundance (family Prevotellaceae id.960) || id:ebi-a-GCST90016948	ieu-a-7	ebi-a-GCST90016948	14306	rs4074793	0.0502114	0.283705	0.859521
|| id:ieu-a-7	Gut microbiota abundance (family Prevotellaceae id.960) || id:ebi-a-GCST90016948	ieu-a-7	ebi-a-GCST90016948	14306	rs4076834	-0.0385902	0.225892	0.864354
|| id:ieu-a-7	Gut microbiota abundance (family Prevotellaceae id.960) || id:ebi-a-GCST90016948	ieu-a-7	ebi-a-GCST90016948	14306	rs4420638	-0.018411	0.169665	0.913588
|| id:ieu-a-7	Gut microbiota abundance (family Prevotellaceae id.960) || id:ebi-a-GCST90016948	ieu-a-7	ebi-a-GCST90016948	14306	rs4468572	0.225201	0.151886	0.138155
|| id:ieu-a-7	Gut microbiota abundance (family Prevotellaceae id.960) || id:ebi-a-GCST90016948	ieu-a-7	ebi-a-GCST90016948	14306	rs515135	-0.11912	0.226114	0.598323
|| id:ieu-a-7	Gut microbiota abundance (family Prevotellaceae id.960) || id:ebi-a-GCST90016948	ieu-a-7	ebi-a-GCST90016948	14306	rs55730499	0.263638	0.0807005	0.00108746
|| id:ieu-a-7	Gut microbiota abundance (family Prevotellaceae id.960) || id:ebi-a-GCST90016948	ieu-a-7	ebi-a-GCST90016948	14306	rs55942719	0.100964	0.256666	0.69405
|| id:ieu-a-7	Gut microbiota abundance (family Prevotellaceae id.960) || id:ebi-a-GCST90016948	ieu-a-7	ebi-a-GCST90016948	14306	rs56062135	0.0415537	0.199508	0.83501
|| id:ieu-a-7	Gut microbiota abundance (family Prevotellaceae id.960) || id:ebi-a-GCST90016948	ieu-a-7	ebi-a-GCST90016948	14306	rs56289821	0.0580668	0.142587	0.683833
|| id:ieu-a-7	Gut microbiota abundance (family Prevotellaceae id.960) || id:ebi-a-GCST90016948	ieu-a-7	ebi-a-GCST90016948	14306	rs56336142	0.0703932	0.214957	0.743308
|| id:ieu-a-7	Gut microbiota abundance (family Prevotellaceae id.960) || id:ebi-a-GCST90016948	ieu-a-7	ebi-a-GCST90016948	14306	rs56356271	0.63479	0.276288	0.0215865
|| id:ieu-a-7	Gut microbiota abundance (family Prevotellaceae id.960) || id:ebi-a-GCST90016948	ieu-a-7	ebi-a-GCST90016948	14306	rs58045791	0.0223209	0.216332	0.917821
|| id:ieu-a-7	Gut microbiota abundance (family Prevotellaceae id.960) || id:ebi-a-GCST90016948	ieu-a-7	ebi-a-GCST90016948	14306	rs6129767	0.0615488	0.274557	0.822621
|| id:ieu-a-7	Gut microbiota abundance (family Prevotellaceae id.960) || id:ebi-a-GCST90016948	ieu-a-7	ebi-a-GCST90016948	14306	rs62253653	-0.179124	0.275414	0.515445
|| id:ieu-a-7	Gut microbiota abundance (family Prevotellaceae id.960) || id:ebi-a-GCST90016948	ieu-a-7	ebi-a-GCST90016948	14306	rs6486120	-0.105154	0.255786	0.680998
|| id:ieu-a-7	Gut microbiota abundance (family Prevotellaceae id.960) || id:ebi-a-GCST90016948	ieu-a-7	ebi-a-GCST90016948	14306	rs663129	0.20321	0.235132	0.387458
|| id:ieu-a-7	Gut microbiota abundance (family Prevotellaceae id.960) || id:ebi-a-GCST90016948	ieu-a-7	ebi-a-GCST90016948	14306	rs6689306	0.0986565	0.209675	0.637982
|| id:ieu-a-7	Gut microbiota abundance (family Prevotellaceae id.960) || id:ebi-a-GCST90016948	ieu-a-7	ebi-a-GCST90016948	14306	rs67180937	0.0926382	0.166192	0.577243
|| id:ieu-a-7	Gut microbiota abundance (family Prevotellaceae id.960) || id:ebi-a-GCST90016948	ieu-a-7	ebi-a-GCST90016948	14306	rs68170813	0.238539	0.261919	0.362435
|| id:ieu-a-7	Gut microbiota abundance (family Prevotellaceae id.960) || id:ebi-a-GCST90016948	ieu-a-7	ebi-a-GCST90016948	14306	rs6909752	0.288752	0.252902	0.253557
|| id:ieu-a-7	Gut microbiota abundance (family Prevotellaceae id.960) || id:ebi-a-GCST90016948	ieu-a-7	ebi-a-GCST90016948	14306	rs7082705	-0.00118306	0.251725	0.99625
|| id:ieu-a-7	Gut microbiota abundance (family Prevotellaceae id.960) || id:ebi-a-GCST90016948	ieu-a-7	ebi-a-GCST90016948	14306	rs7188857	-0.0370009	0.232073	0.873325
|| id:ieu-a-7	Gut microbiota abundance (family Prevotellaceae id.960) || id:ebi-a-GCST90016948	ieu-a-7	ebi-a-GCST90016948	14306	rs73262424	0.672525	0.27944	0.016098
|| id:ieu-a-7	Gut microbiota abundance (family Prevotellaceae id.960) || id:ebi-a-GCST90016948	ieu-a-7	ebi-a-GCST90016948	14306	rs741782	0.297524	0.28275	0.292685
|| id:ieu-a-7	Gut microbiota abundance (family Prevotellaceae id.960) || id:ebi-a-GCST90016948	ieu-a-7	ebi-a-GCST90016948	14306	rs748431	-0.123057	0.245077	0.615585
|| id:ieu-a-7	Gut microbiota abundance (family Prevotellaceae id.960) || id:ebi-a-GCST90016948	ieu-a-7	ebi-a-GCST90016948	14306	rs7500448	0.25865	0.240946	0.283057
|| id:ieu-a-7	Gut microbiota abundance (family Prevotellaceae id.960) || id:ebi-a-GCST90016948	ieu-a-7	ebi-a-GCST90016948	14306	rs7528419	0.231068	0.123701	0.0617689
|| id:ieu-a-7	Gut microbiota abundance (family Prevotellaceae id.960) || id:ebi-a-GCST90016948	ieu-a-7	ebi-a-GCST90016948	14306	rs7623687	-0.218171	0.242825	0.368933
|| id:ieu-a-7	Gut microbiota abundance (family Prevotellaceae id.960) || id:ebi-a-GCST90016948	ieu-a-7	ebi-a-GCST90016948	14306	rs763475	0.364356	0.282936	0.197828
|| id:ieu-a-7	Gut microbiota abundance (family Prevotellaceae id.960) || id:ebi-a-GCST90016948	ieu-a-7	ebi-a-GCST90016948	14306	rs8042271	0.142871	0.275533	0.604092
|| id:ieu-a-7	Gut microbiota abundance (family Prevotellaceae id.960) || id:ebi-a-GCST90016948	ieu-a-7	ebi-a-GCST90016948	14306	rs8068844	-0.0770119	0.268134	0.773948
|| id:ieu-a-7	Gut microbiota abundance (family Prevotellaceae id.960) || id:ebi-a-GCST90016948	ieu-a-7	ebi-a-GCST90016948	14306	rs8104311	0.233373	0.264478	0.377565
|| id:ieu-a-7	Gut microbiota abundance (family Prevotellaceae id.960) || id:ebi-a-GCST90016948	ieu-a-7	ebi-a-GCST90016948	14306	rs8108474	0.127836	0.28142	0.649646
|| id:ieu-a-7	Gut microbiota abundance (family Prevotellaceae id.960) || id:ebi-a-GCST90016948	ieu-a-7	ebi-a-GCST90016948	14306	rs9349379	-0.0174849	0.0902508	0.846382
|| id:ieu-a-7	Gut microbiota abundance (family Prevotellaceae id.960) || id:ebi-a-GCST90016948	ieu-a-7	ebi-a-GCST90016948	14306	rs9486719	-0.133348	0.259723	0.607654
|| id:ieu-a-7	Gut microbiota abundance (family Prevotellaceae id.960) || id:ebi-a-GCST90016948	ieu-a-7	ebi-a-GCST90016948	14306	rs9532984	0.336051	0.261821	0.199311
|| id:ieu-a-7	Gut microbiota abundance (family Prevotellaceae id.960) || id:ebi-a-GCST90016948	ieu-a-7	ebi-a-GCST90016948	14306	rs9970807	0.199863	0.167311	0.232259
|| id:ieu-a-7	Gut microbiota abundance (family Prevotellaceae id.960) || id:ebi-a-GCST90016948	ieu-a-7	ebi-a-GCST90016948	14306	All - Inverse variance weighted	0.0503121	0.0208885	0.0160137
|| id:ieu-a-7	Gut microbiota abundance (family Prevotellaceae id.960) || id:ebi-a-GCST90016948	ieu-a-7	ebi-a-GCST90016948	14306	All - MR Egger	0.0757204	0.0495926	0.130556
|| id:ieu-a-7	Gut microbiota abundance (genus Butyricicoccus id.2055) || id:ebi-a-GCST90016973	ieu-a-7	ebi-a-GCST90016973	14306	rs10071096	-0.0694984	0.242246	0.774195
|| id:ieu-a-7	Gut microbiota abundance (genus Butyricicoccus id.2055) || id:ebi-a-GCST90016973	ieu-a-7	ebi-a-GCST90016973	14306	rs10818576	0.2929	0.230588	0.204002
|| id:ieu-a-7	Gut microbiota abundance (genus Butyricicoccus id.2055) || id:ebi-a-GCST90016973	ieu-a-7	ebi-a-GCST90016973	14306	rs10840293	-0.00421687	0.201283	0.983286
|| id:ieu-a-7	Gut microbiota abundance (genus Butyricicoccus id.2055) || id:ebi-a-GCST90016973	ieu-a-7	ebi-a-GCST90016973	14306	rs11065979	0.00733545	0.161213	0.963707
|| id:ieu-a-7	Gut microbiota abundance (genus Butyricicoccus id.2055) || id:ebi-a-GCST90016973	ieu-a-7	ebi-a-GCST90016973	14306	rs11099493	-0.318843	0.243264	0.189964
|| id:ieu-a-7	Gut microbiota abundance (genus Butyricicoccus id.2055) || id:ebi-a-GCST90016973	ieu-a-7	ebi-a-GCST90016973	14306	rs11191416	0.0827629	0.21868	0.705085
|| id:ieu-a-7	Gut microbiota abundance (genus Butyricicoccus id.2055) || id:ebi-a-GCST90016973	ieu-a-7	ebi-a-GCST90016973	14306	rs113756303	0.193165	0.214465	0.367756
|| id:ieu-a-7	Gut microbiota abundance (genus Butyricicoccus id.2055) || id:ebi-a-GCST90016973	ieu-a-7	ebi-a-GCST90016973	14306	rs11556924	-0.192863	0.15485	0.212953
|| id:ieu-a-7	Gut microbiota abundance (genus Butyricicoccus id.2055) || id:ebi-a-GCST90016973	ieu-a-7	ebi-a-GCST90016973	14306	rs115654617	-0.147705	0.121353	0.223545
|| id:ieu-a-7	Gut microbiota abundance (genus Butyricicoccus id.2055) || id:ebi-a-GCST90016973	ieu-a-7	ebi-a-GCST90016973	14306	rs11723436	-0.243266	0.215442	0.258834
|| id:ieu-a-7	Gut microbiota abundance (genus Butyricicoccus id.2055) || id:ebi-a-GCST90016973	ieu-a-7	ebi-a-GCST90016973	14306	rs11838776	-0.0522758	0.178489	0.769615
|| id:ieu-a-7	Gut microbiota abundance (genus Butyricicoccus id.2055) || id:ebi-a-GCST90016973	ieu-a-7	ebi-a-GCST90016973	14306	rs1199338	-0.141739	0.194853	0.466973
|| id:ieu-a-7	Gut microbiota abundance (genus Butyricicoccus id.2055) || id:ebi-a-GCST90016973	ieu-a-7	ebi-a-GCST90016973	14306	rs12202017	0.11841	0.179368	0.509158
|| id:ieu-a-7	Gut microbiota abundance (genus Butyricicoccus id.2055) || id:ebi-a-GCST90016973	ieu-a-7	ebi-a-GCST90016973	14306	rs12801636	0.366633	0.256271	0.152531
|| id:ieu-a-7	Gut microbiota abundance (genus Butyricicoccus id.2055) || id:ebi-a-GCST90016973	ieu-a-7	ebi-a-GCST90016973	14306	rs12826942	-0.223769	0.246465	0.363923
|| id:ieu-a-7	Gut microbiota abundance (genus Butyricicoccus id.2055) || id:ebi-a-GCST90016973	ieu-a-7	ebi-a-GCST90016973	14306	rs12897	0.178278	0.225033	0.428226
|| id:ieu-a-7	Gut microbiota abundance (genus Butyricicoccus id.2055) || id:ebi-a-GCST90016973	ieu-a-7	ebi-a-GCST90016973	14306	rs13734	-0.17751	0.270583	0.511806
|| id:ieu-a-7	Gut microbiota abundance (genus Butyricicoccus id.2055) || id:ebi-a-GCST90016973	ieu-a-7	ebi-a-GCST90016973	14306	rs139833223	-0.45076	0.219112	0.0396657
|| id:ieu-a-7	Gut microbiota abundance (genus Butyricicoccus id.2055) || id:ebi-a-GCST90016973	ieu-a-7	ebi-a-GCST90016973	14306	rs1412444	-0.0903544	0.171933	0.599221
|| id:ieu-a-7	Gut microbiota abundance (genus Butyricicoccus id.2055) || id:ebi-a-GCST90016973	ieu-a-7	ebi-a-GCST90016973	14306	rs16986953	0.0596976	0.230528	0.795666
|| id:ieu-a-7	Gut microbiota abundance (genus Butyricicoccus id.2055) || id:ebi-a-GCST90016973	ieu-a-7	ebi-a-GCST90016973	14306	rs17087335	0.128186	0.220952	0.561809
|| id:ieu-a-7	Gut microbiota abundance (genus Butyricicoccus id.2055) || id:ebi-a-GCST90016973	ieu-a-7	ebi-a-GCST90016973	14306	rs17678683	0.0551138	0.187916	0.769301
|| id:ieu-a-7	Gut microbiota abundance (genus Butyricicoccus id.2055) || id:ebi-a-GCST90016973	ieu-a-7	ebi-a-GCST90016973	14306	rs17843797	-0.174874	0.259896	0.501036
|| id:ieu-a-7	Gut microbiota abundance (genus Butyricicoccus id.2055) || id:ebi-a-GCST90016973	ieu-a-7	ebi-a-GCST90016973	14306	rs1870634	-0.022263	0.151116	0.882877
|| id:ieu-a-7	Gut microbiota abundance (genus Butyricicoccus id.2055) || id:ebi-a-GCST90016973	ieu-a-7	ebi-a-GCST90016973	14306	rs1873197	0.549089	0.36456	0.132024
|| id:ieu-a-7	Gut microbiota abundance (genus Butyricicoccus id.2055) || id:ebi-a-GCST90016973	ieu-a-7	ebi-a-GCST90016973	14306	rs1924981	0.267834	0.229005	0.242179
|| id:ieu-a-7	Gut microbiota abundance (genus Butyricicoccus id.2055) || id:ebi-a-GCST90016973	ieu-a-7	ebi-a-GCST90016973	14306	rs194937	-0.153024	0.2566	0.550941
|| id:ieu-a-7	Gut microbiota abundance (genus Butyricicoccus id.2055) || id:ebi-a-GCST90016973	ieu-a-7	ebi-a-GCST90016973	14306	rs2001846	0.103119	0.235212	0.661089
|| id:ieu-a-7	Gut microbiota abundance (genus Butyricicoccus id.2055) || id:ebi-a-GCST90016973	ieu-a-7	ebi-a-GCST90016973	14306	rs2107595	-0.168817	0.194408	0.385196
|| id:ieu-a-7	Gut microbiota abundance (genus Butyricicoccus id.2055) || id:ebi-a-GCST90016973	ieu-a-7	ebi-a-GCST90016973	14306	rs2128739	-0.0908875	0.184463	0.622214
|| id:ieu-a-7	Gut microbiota abundance (genus Butyricicoccus id.2055) || id:ebi-a-GCST90016973	ieu-a-7	ebi-a-GCST90016973	14306	rs2153219	-0.309646	0.271676	0.254386
|| id:ieu-a-7	Gut microbiota abundance (genus Butyricicoccus id.2055) || id:ebi-a-GCST90016973	ieu-a-7	ebi-a-GCST90016973	14306	rs2244608	-0.0910317	0.243561	0.708588
|| id:ieu-a-7	Gut microbiota abundance (genus Butyricicoccus id.2055) || id:ebi-a-GCST90016973	ieu-a-7	ebi-a-GCST90016973	14306	rs2280003	0.211064	0.257323	0.412084
|| id:ieu-a-7	Gut microbiota abundance (genus Butyricicoccus id.2055) || id:ebi-a-GCST90016973	ieu-a-7	ebi-a-GCST90016973	14306	rs2487928	-0.137934	0.173811	0.427436
|| id:ieu-a-7	Gut microbiota abundance (genus Butyricicoccus id.2055) || id:ebi-a-GCST90016973	ieu-a-7	ebi-a-GCST90016973	14306	rs2519093	-0.185681	0.169845	0.274289
|| id:ieu-a-7	Gut microbiota abundance (genus Butyricicoccus id.2055) || id:ebi-a-GCST90016973	ieu-a-7	ebi-a-GCST90016973	14306	rs2552527	0.0664625	0.215134	0.757371
|| id:ieu-a-7	Gut microbiota abundance (genus Butyricicoccus id.2055) || id:ebi-a-GCST90016973	ieu-a-7	ebi-a-GCST90016973	14306	rs2681472	0.0972283	0.196768	0.621218
|| id:ieu-a-7	Gut microbiota abundance (genus Butyricicoccus id.2055) || id:ebi-a-GCST90016973	ieu-a-7	ebi-a-GCST90016973	14306	rs2789422	0.17322	0.235327	0.461682
|| id:ieu-a-7	Gut microbiota abundance (genus Butyricicoccus id.2055) || id:ebi-a-GCST90016973	ieu-a-7	ebi-a-GCST90016973	14306	rs2820315	0.28092	0.257662	0.275597
|| id:ieu-a-7	Gut microbiota abundance (genus Butyricicoccus id.2055) || id:ebi-a-GCST90016973	ieu-a-7	ebi-a-GCST90016973	14306	rs28451064	0.00582174	0.127975	0.963716
|| id:ieu-a-7	Gut microbiota abundance (genus Butyricicoccus id.2055) || id:ebi-a-GCST90016973	ieu-a-7	ebi-a-GCST90016973	14306	rs28470722	0.0735539	0.220583	0.738793
|| id:ieu-a-7	Gut microbiota abundance (genus Butyricicoccus id.2055) || id:ebi-a-GCST90016973	ieu-a-7	ebi-a-GCST90016973	14306	rs288187	-0.270935	0.248778	0.276126
|| id:ieu-a-7	Gut microbiota abundance (genus Butyricicoccus id.2055) || id:ebi-a-GCST90016973	ieu-a-7	ebi-a-GCST90016973	14306	rs2891168	-0.0634082	0.0561212	0.258542
|| id:ieu-a-7	Gut microbiota abundance (genus Butyricicoccus id.2055) || id:ebi-a-GCST90016973	ieu-a-7	ebi-a-GCST90016973	14306	rs34232196	0.1817	0.210433	0.387887
|| id:ieu-a-7	Gut microbiota abundance (genus Butyricicoccus id.2055) || id:ebi-a-GCST90016973	ieu-a-7	ebi-a-GCST90016973	14306	rs35465346	0.37273	0.225718	0.0986751
|| id:ieu-a-7	Gut microbiota abundance (genus Butyricicoccus id.2055) || id:ebi-a-GCST90016973	ieu-a-7	ebi-a-GCST90016973	14306	rs35879803	-0.0275243	0.246404	0.911058
|| id:ieu-a-7	Gut microbiota abundance (genus Butyricicoccus id.2055) || id:ebi-a-GCST90016973	ieu-a-7	ebi-a-GCST90016973	14306	rs35895680	-0.0712855	0.208372	0.73227
|| id:ieu-a-7	Gut microbiota abundance (genus Butyricicoccus id.2055) || id:ebi-a-GCST90016973	ieu-a-7	ebi-a-GCST90016973	14306	rs3760128	0.058365	0.258773	0.821555
|| id:ieu-a-7	Gut microbiota abundance (genus Butyricicoccus id.2055) || id:ebi-a-GCST90016973	ieu-a-7	ebi-a-GCST90016973	14306	rs3918226	-0.270826	0.15502	0.0806304
|| id:ieu-a-7	Gut microbiota abundance (genus Butyricicoccus id.2055) || id:ebi-a-GCST90016973	ieu-a-7	ebi-a-GCST90016973	14306	rs4074793	0.0637893	0.265402	0.810059
|| id:ieu-a-7	Gut microbiota abundance (genus Butyricicoccus id.2055) || id:ebi-a-GCST90016973	ieu-a-7	ebi-a-GCST90016973	14306	rs4076834	0.269318	0.212525	0.205073
|| id:ieu-a-7	Gut microbiota abundance (genus Butyricicoccus id.2055) || id:ebi-a-GCST90016973	ieu-a-7	ebi-a-GCST90016973	14306	rs4420638	-0.33313	0.156473	0.033255
|| id:ieu-a-7	Gut microbiota abundance (genus Butyricicoccus id.2055) || id:ebi-a-GCST90016973	ieu-a-7	ebi-a-GCST90016973	14306	rs4468572	-0.0024794	0.141528	0.986023
|| id:ieu-a-7	Gut microbiota abundance (genus Butyricicoccus id.2055) || id:ebi-a-GCST90016973	ieu-a-7	ebi-a-GCST90016973	14306	rs515135	-0.331719	0.211221	0.116303
|| id:ieu-a-7	Gut microbiota abundance (genus Butyricicoccus id.2055) || id:ebi-a-GCST90016973	ieu-a-7	ebi-a-GCST90016973	14306	rs55730499	-0.0597089	0.07267	0.411279
|| id:ieu-a-7	Gut microbiota abundance (genus Butyricicoccus id.2055) || id:ebi-a-GCST90016973	ieu-a-7	ebi-a-GCST90016973	14306	rs55942719	-0.163598	0.237551	0.491022
|| id:ieu-a-7	Gut microbiota abundance (genus Butyricicoccus id.2055) || id:ebi-a-GCST90016973	ieu-a-7	ebi-a-GCST90016973	14306	rs56062135	-0.0454773	0.18431	0.805106
|| id:ieu-a-7	Gut microbiota abundance (genus Butyricicoccus id.2055) || id:ebi-a-GCST90016973	ieu-a-7	ebi-a-GCST90016973	14306	rs56289821	-0.210442	0.131875	0.110539
|| id:ieu-a-7	Gut microbiota abundance (genus Butyricicoccus id.2055) || id:ebi-a-GCST90016973	ieu-a-7	ebi-a-GCST90016973	14306	rs56336142	0.0304418	0.199069	0.878461
|| id:ieu-a-7	Gut microbiota abundance (genus Butyricicoccus id.2055) || id:ebi-a-GCST90016973	ieu-a-7	ebi-a-GCST90016973	14306	rs56356271	0.471076	0.25595	0.0656947
|| id:ieu-a-7	Gut microbiota abundance (genus Butyricicoccus id.2055) || id:ebi-a-GCST90016973	ieu-a-7	ebi-a-GCST90016973	14306	rs58045791	-0.316732	0.199207	0.111842
|| id:ieu-a-7	Gut microbiota abundance (genus Butyricicoccus id.2055) || id:ebi-a-GCST90016973	ieu-a-7	ebi-a-GCST90016973	14306	rs6129767	0.55984	0.252815	0.0267993
|| id:ieu-a-7	Gut microbiota abundance (genus Butyricicoccus id.2055) || id:ebi-a-GCST90016973	ieu-a-7	ebi-a-GCST90016973	14306	rs62253653	-0.143225	0.25064	0.567703
|| id:ieu-a-7	Gut microbiota abundance (genus Butyricicoccus id.2055) || id:ebi-a-GCST90016973	ieu-a-7	ebi-a-GCST90016973	14306	rs6486120	-0.394325	0.239019	0.0989914
|| id:ieu-a-7	Gut microbiota abundance (genus Butyricicoccus id.2055) || id:ebi-a-GCST90016973	ieu-a-7	ebi-a-GCST90016973	14306	rs663129	0.107749	0.21796	0.621058
|| id:ieu-a-7	Gut microbiota abundance (genus Butyricicoccus id.2055) || id:ebi-a-GCST90016973	ieu-a-7	ebi-a-GCST90016973	14306	rs6689306	-0.131521	0.195142	0.500327
|| id:ieu-a-7	Gut microbiota abundance (genus Butyricicoccus id.2055) || id:ebi-a-GCST90016973	ieu-a-7	ebi-a-GCST90016973	14306	rs67180937	-0.0976498	0.155841	0.530923
|| id:ieu-a-7	Gut microbiota abundance (genus Butyricicoccus id.2055) || id:ebi-a-GCST90016973	ieu-a-7	ebi-a-GCST90016973	14306	rs68170813	-0.169708	0.242163	0.483426
|| id:ieu-a-7	Gut microbiota abundance (genus Butyricicoccus id.2055) || id:ebi-a-GCST90016973	ieu-a-7	ebi-a-GCST90016973	14306	rs6909752	-0.476074	0.235444	0.0431734
|| id:ieu-a-7	Gut microbiota abundance (genus Butyricicoccus id.2055) || id:ebi-a-GCST90016973	ieu-a-7	ebi-a-GCST90016973	14306	rs7082705	-0.106845	0.231954	0.645064
|| id:ieu-a-7	Gut microbiota abundance (genus Butyricicoccus id.2055) || id:ebi-a-GCST90016973	ieu-a-7	ebi-a-GCST90016973	14306	rs7188857	-0.162676	0.214045	0.447248
|| id:ieu-a-7	Gut microbiota abundance (genus Butyricicoccus id.2055) || id:ebi-a-GCST90016973	ieu-a-7	ebi-a-GCST90016973	14306	rs73262424	0.0219532	0.260844	0.932927
|| id:ieu-a-7	Gut microbiota abundance (genus Butyricicoccus id.2055) || id:ebi-a-GCST90016973	ieu-a-7	ebi-a-GCST90016973	14306	rs741782	-0.221725	0.264581	0.402017
|| id:ieu-a-7	Gut microbiota abundance (genus Butyricicoccus id.2055) || id:ebi-a-GCST90016973	ieu-a-7	ebi-a-GCST90016973	14306	rs748431	-0.0887791	0.228884	0.698107
|| id:ieu-a-7	Gut microbiota abundance (genus Butyricicoccus id.2055) || id:ebi-a-GCST90016973	ieu-a-7	ebi-a-GCST90016973	14306	rs7500448	-0.0948459	0.223822	0.671744
|| id:ieu-a-7	Gut microbiota abundance (genus Butyricicoccus id.2055) || id:ebi-a-GCST90016973	ieu-a-7	ebi-a-GCST90016973	14306	rs7528419	0.15751	0.114632	0.169427
|| id:ieu-a-7	Gut microbiota abundance (genus Butyricicoccus id.2055) || id:ebi-a-GCST90016973	ieu-a-7	ebi-a-GCST90016973	14306	rs7623687	-0.081132	0.22515	0.718588
|| id:ieu-a-7	Gut microbiota abundance (genus Butyricicoccus id.2055) || id:ebi-a-GCST90016973	ieu-a-7	ebi-a-GCST90016973	14306	rs763475	-0.593944	0.270421	0.0280655
|| id:ieu-a-7	Gut microbiota abundance (genus Butyricicoccus id.2055) || id:ebi-a-GCST90016973	ieu-a-7	ebi-a-GCST90016973	14306	rs8042271	-0.0628862	0.283153	0.824242
|| id:ieu-a-7	Gut microbiota abundance (genus Butyricicoccus id.2055) || id:ebi-a-GCST90016973	ieu-a-7	ebi-a-GCST90016973	14306	rs8068844	0.0865828	0.248815	0.727854
|| id:ieu-a-7	Gut microbiota abundance (genus Butyricicoccus id.2055) || id:ebi-a-GCST90016973	ieu-a-7	ebi-a-GCST90016973	14306	rs8104311	0.189415	0.246098	0.441495
|| id:ieu-a-7	Gut microbiota abundance (genus Butyricicoccus id.2055) || id:ebi-a-GCST90016973	ieu-a-7	ebi-a-GCST90016973	14306	rs8108474	0.19551	0.26162	0.454879
|| id:ieu-a-7	Gut microbiota abundance (genus Butyricicoccus id.2055) || id:ebi-a-GCST90016973	ieu-a-7	ebi-a-GCST90016973	14306	rs9349379	-0.110986	0.0839634	0.186224
|| id:ieu-a-7	Gut microbiota abundance (genus Butyricicoccus id.2055) || id:ebi-a-GCST90016973	ieu-a-7	ebi-a-GCST90016973	14306	rs9486719	-0.377949	0.241886	0.118168
|| id:ieu-a-7	Gut microbiota abundance (genus Butyricicoccus id.2055) || id:ebi-a-GCST90016973	ieu-a-7	ebi-a-GCST90016973	14306	rs9532984	0.00263483	0.243868	0.99138
|| id:ieu-a-7	Gut microbiota abundance (genus Butyricicoccus id.2055) || id:ebi-a-GCST90016973	ieu-a-7	ebi-a-GCST90016973	14306	rs9970807	-0.0874688	0.155202	0.573041
|| id:ieu-a-7	Gut microbiota abundance (genus Butyricicoccus id.2055) || id:ebi-a-GCST90016973	ieu-a-7	ebi-a-GCST90016973	14306	All - Inverse variance weighted	-0.0525277	0.0193732	0.00670072
|| id:ieu-a-7	Gut microbiota abundance (genus Butyricicoccus id.2055) || id:ebi-a-GCST90016973	ieu-a-7	ebi-a-GCST90016973	14306	All - MR Egger	-0.112282	0.0457118	0.0160977
|| id:ieu-a-7	Gut microbiota abundance (genus Fusicatenibacter id.11305) || id:ebi-a-GCST90017011	ieu-a-7	ebi-a-GCST90017011	14306	rs10071096	0.18091	0.240686	0.452266
|| id:ieu-a-7	Gut microbiota abundance (genus Fusicatenibacter id.11305) || id:ebi-a-GCST90017011	ieu-a-7	ebi-a-GCST90017011	14306	rs10818576	0.386052	0.229416	0.0924219
|| id:ieu-a-7	Gut microbiota abundance (genus Fusicatenibacter id.11305) || id:ebi-a-GCST90017011	ieu-a-7	ebi-a-GCST90017011	14306	rs10840293	0.161236	0.200777	0.421941
|| id:ieu-a-7	Gut microbiota abundance (genus Fusicatenibacter id.11305) || id:ebi-a-GCST90017011	ieu-a-7	ebi-a-GCST90017011	14306	rs11065979	-0.00104967	0.160221	0.994773
|| id:ieu-a-7	Gut microbiota abundance (genus Fusicatenibacter id.11305) || id:ebi-a-GCST90017011	ieu-a-7	ebi-a-GCST90017011	14306	rs11099493	-0.629256	0.241813	0.00926151
|| id:ieu-a-7	Gut microbiota abundance (genus Fusicatenibacter id.11305) || id:ebi-a-GCST90017011	ieu-a-7	ebi-a-GCST90017011	14306	rs11191416	-0.0300045	0.216833	0.889943
|| id:ieu-a-7	Gut microbiota abundance (genus Fusicatenibacter id.11305) || id:ebi-a-GCST90017011	ieu-a-7	ebi-a-GCST90017011	14306	rs113756303	0.149148	0.213885	0.485598
|| id:ieu-a-7	Gut microbiota abundance (genus Fusicatenibacter id.11305) || id:ebi-a-GCST90017011	ieu-a-7	ebi-a-GCST90017011	14306	rs11556924	-0.213677	0.154121	0.165618
|| id:ieu-a-7	Gut microbiota abundance (genus Fusicatenibacter id.11305) || id:ebi-a-GCST90017011	ieu-a-7	ebi-a-GCST90017011	14306	rs115654617	0.225764	0.120473	0.0609334
|| id:ieu-a-7	Gut microbiota abundance (genus Fusicatenibacter id.11305) || id:ebi-a-GCST90017011	ieu-a-7	ebi-a-GCST90017011	14306	rs11723436	-0.207423	0.214168	0.332792
|| id:ieu-a-7	Gut microbiota abundance (genus Fusicatenibacter id.11305) || id:ebi-a-GCST90017011	ieu-a-7	ebi-a-GCST90017011	14306	rs11838776	0.0239108	0.177222	0.892675
|| id:ieu-a-7	Gut microbiota abundance (genus Fusicatenibacter id.11305) || id:ebi-a-GCST90017011	ieu-a-7	ebi-a-GCST90017011	14306	rs1199338	-0.0898562	0.194055	0.643333
|| id:ieu-a-7	Gut microbiota abundance (genus Fusicatenibacter id.11305) || id:ebi-a-GCST90017011	ieu-a-7	ebi-a-GCST90017011	14306	rs12202017	0.184088	0.17773	0.300308
|| id:ieu-a-7	Gut microbiota abundance (genus Fusicatenibacter id.11305) || id:ebi-a-GCST90017011	ieu-a-7	ebi-a-GCST90017011	14306	rs12801636	0.0895792	0.253867	0.724195
|| id:ieu-a-7	Gut microbiota abundance (genus Fusicatenibacter id.11305) || id:ebi-a-GCST90017011	ieu-a-7	ebi-a-GCST90017011	14306	rs12826942	0.0015582	0.245525	0.994936
|| id:ieu-a-7	Gut microbiota abundance (genus Fusicatenibacter id.11305) || id:ebi-a-GCST90017011	ieu-a-7	ebi-a-GCST90017011	14306	rs12897	-0.21239	0.223252	0.341428
|| id:ieu-a-7	Gut microbiota abundance (genus Fusicatenibacter id.11305) || id:ebi-a-GCST90017011	ieu-a-7	ebi-a-GCST90017011	14306	rs13734	-0.375142	0.268659	0.162608
|| id:ieu-a-7	Gut microbiota abundance (genus Fusicatenibacter id.11305) || id:ebi-a-GCST90017011	ieu-a-7	ebi-a-GCST90017011	14306	rs139833223	-0.0315155	0.218666	0.885401
|| id:ieu-a-7	Gut microbiota abundance (genus Fusicatenibacter id.11305) || id:ebi-a-GCST90017011	ieu-a-7	ebi-a-GCST90017011	14306	rs1412444	0.281735	0.170426	0.0983056
|| id:ieu-a-7	Gut microbiota abundance (genus Fusicatenibacter id.11305) || id:ebi-a-GCST90017011	ieu-a-7	ebi-a-GCST90017011	14306	rs16986953	-0.106939	0.228007	0.639059
|| id:ieu-a-7	Gut microbiota abundance (genus Fusicatenibacter id.11305) || id:ebi-a-GCST90017011	ieu-a-7	ebi-a-GCST90017011	14306	rs17087335	0.113674	0.219469	0.604494
|| id:ieu-a-7	Gut microbiota abundance (genus Fusicatenibacter id.11305) || id:ebi-a-GCST90017011	ieu-a-7	ebi-a-GCST90017011	14306	rs17678683	-0.100871	0.187104	0.589806
|| id:ieu-a-7	Gut microbiota abundance (genus Fusicatenibacter id.11305) || id:ebi-a-GCST90017011	ieu-a-7	ebi-a-GCST90017011	14306	rs17843797	-0.246476	0.258502	0.340348
|| id:ieu-a-7	Gut microbiota abundance (genus Fusicatenibacter id.11305) || id:ebi-a-GCST90017011	ieu-a-7	ebi-a-GCST90017011	14306	rs1870634	0.0164467	0.149908	0.912638
|| id:ieu-a-7	Gut microbiota abundance (genus Fusicatenibacter id.11305) || id:ebi-a-GCST90017011	ieu-a-7	ebi-a-GCST90017011	14306	rs1873197	0.256419	0.352348	0.466771
|| id:ieu-a-7	Gut microbiota abundance (genus Fusicatenibacter id.11305) || id:ebi-a-GCST90017011	ieu-a-7	ebi-a-GCST90017011	14306	rs1924981	-0.188358	0.228759	0.410285
|| id:ieu-a-7	Gut microbiota abundance (genus Fusicatenibacter id.11305) || id:ebi-a-GCST90017011	ieu-a-7	ebi-a-GCST90017011	14306	rs194937	-0.186121	0.254225	0.4641
|| id:ieu-a-7	Gut microbiota abundance (genus Fusicatenibacter id.11305) || id:ebi-a-GCST90017011	ieu-a-7	ebi-a-GCST90017011	14306	rs2001846	0.132855	0.233541	0.569443
|| id:ieu-a-7	Gut microbiota abundance (genus Fusicatenibacter id.11305) || id:ebi-a-GCST90017011	ieu-a-7	ebi-a-GCST90017011	14306	rs2107595	0.0963962	0.192438	0.616426
|| id:ieu-a-7	Gut microbiota abundance (genus Fusicatenibacter id.11305) || id:ebi-a-GCST90017011	ieu-a-7	ebi-a-GCST90017011	14306	rs2128739	0.0659799	0.183174	0.718695
|| id:ieu-a-7	Gut microbiota abundance (genus Fusicatenibacter id.11305) || id:ebi-a-GCST90017011	ieu-a-7	ebi-a-GCST90017011	14306	rs2153219	-0.215772	0.268242	0.42117
|| id:ieu-a-7	Gut microbiota abundance (genus Fusicatenibacter id.11305) || id:ebi-a-GCST90017011	ieu-a-7	ebi-a-GCST90017011	14306	rs2244608	-0.386037	0.242928	0.112038
|| id:ieu-a-7	Gut microbiota abundance (genus Fusicatenibacter id.11305) || id:ebi-a-GCST90017011	ieu-a-7	ebi-a-GCST90017011	14306	rs2280003	0.147626	0.25576	0.5638
|| id:ieu-a-7	Gut microbiota abundance (genus Fusicatenibacter id.11305) || id:ebi-a-GCST90017011	ieu-a-7	ebi-a-GCST90017011	14306	rs2487928	0.0579921	0.17274	0.737082
|| id:ieu-a-7	Gut microbiota abundance (genus Fusicatenibacter id.11305) || id:ebi-a-GCST90017011	ieu-a-7	ebi-a-GCST90017011	14306	rs2519093	-0.0879771	0.168989	0.602639
|| id:ieu-a-7	Gut microbiota abundance (genus Fusicatenibacter id.11305) || id:ebi-a-GCST90017011	ieu-a-7	ebi-a-GCST90017011	14306	rs2552527	0.30734	0.213435	0.149876
|| id:ieu-a-7	Gut microbiota abundance (genus Fusicatenibacter id.11305) || id:ebi-a-GCST90017011	ieu-a-7	ebi-a-GCST90017011	14306	rs2681472	-0.206918	0.195572	0.290049
|| id:ieu-a-7	Gut microbiota abundance (genus Fusicatenibacter id.11305) || id:ebi-a-GCST90017011	ieu-a-7	ebi-a-GCST90017011	14306	rs2789422	-0.535553	0.234649	0.022468
|| id:ieu-a-7	Gut microbiota abundance (genus Fusicatenibacter id.11305) || id:ebi-a-GCST90017011	ieu-a-7	ebi-a-GCST90017011	14306	rs2820315	-0.061546	0.256247	0.810189
|| id:ieu-a-7	Gut microbiota abundance (genus Fusicatenibacter id.11305) || id:ebi-a-GCST90017011	ieu-a-7	ebi-a-GCST90017011	14306	rs28451064	-0.0682734	0.127671	0.592815
|| id:ieu-a-7	Gut microbiota abundance (genus Fusicatenibacter id.11305) || id:ebi-a-GCST90017011	ieu-a-7	ebi-a-GCST90017011	14306	rs28470722	-0.0383623	0.219206	0.861075
|| id:ieu-a-7	Gut microbiota abundance (genus Fusicatenibacter id.11305) || id:ebi-a-GCST90017011	ieu-a-7	ebi-a-GCST90017011	14306	rs288187	0.0790017	0.246232	0.74833
|| id:ieu-a-7	Gut microbiota abundance (genus Fusicatenibacter id.11305) || id:ebi-a-GCST90017011	ieu-a-7	ebi-a-GCST90017011	14306	rs2891168	-0.0642339	0.0557412	0.249173
|| id:ieu-a-7	Gut microbiota abundance (genus Fusicatenibacter id.11305) || id:ebi-a-GCST90017011	ieu-a-7	ebi-a-GCST90017011	14306	rs34232196	-0.18455	0.208305	0.375639
|| id:ieu-a-7	Gut microbiota abundance (genus Fusicatenibacter id.11305) || id:ebi-a-GCST90017011	ieu-a-7	ebi-a-GCST90017011	14306	rs35465346	-0.154549	0.225181	0.492504
|| id:ieu-a-7	Gut microbiota abundance (genus Fusicatenibacter id.11305) || id:ebi-a-GCST90017011	ieu-a-7	ebi-a-GCST90017011	14306	rs35879803	-0.0502802	0.245751	0.837887
|| id:ieu-a-7	Gut microbiota abundance (genus Fusicatenibacter id.11305) || id:ebi-a-GCST90017011	ieu-a-7	ebi-a-GCST90017011	14306	rs35895680	0.063348	0.207699	0.760367
|| id:ieu-a-7	Gut microbiota abundance (genus Fusicatenibacter id.11305) || id:ebi-a-GCST90017011	ieu-a-7	ebi-a-GCST90017011	14306	rs3760128	0.525459	0.256776	0.0407204
|| id:ieu-a-7	Gut microbiota abundance (genus Fusicatenibacter id.11305) || id:ebi-a-GCST90017011	ieu-a-7	ebi-a-GCST90017011	14306	rs3918226	0.116418	0.155157	0.45306
|| id:ieu-a-7	Gut microbiota abundance (genus Fusicatenibacter id.11305) || id:ebi-a-GCST90017011	ieu-a-7	ebi-a-GCST90017011	14306	rs4074793	-0.13861	0.262998	0.598167
|| id:ieu-a-7	Gut microbiota abundance (genus Fusicatenibacter id.11305) || id:ebi-a-GCST90017011	ieu-a-7	ebi-a-GCST90017011	14306	rs4076834	-0.11858	0.209069	0.570592
|| id:ieu-a-7	Gut microbiota abundance (genus Fusicatenibacter id.11305) || id:ebi-a-GCST90017011	ieu-a-7	ebi-a-GCST90017011	14306	rs4420638	-0.0701747	0.155869	0.652555
|| id:ieu-a-7	Gut microbiota abundance (genus Fusicatenibacter id.11305) || id:ebi-a-GCST90017011	ieu-a-7	ebi-a-GCST90017011	14306	rs4468572	0.273685	0.140555	0.0515132
|| id:ieu-a-7	Gut microbiota abundance (genus Fusicatenibacter id.11305) || id:ebi-a-GCST90017011	ieu-a-7	ebi-a-GCST90017011	14306	rs515135	-0.384179	0.208842	0.0658312
|| id:ieu-a-7	Gut microbiota abundance (genus Fusicatenibacter id.11305) || id:ebi-a-GCST90017011	ieu-a-7	ebi-a-GCST90017011	14306	rs55730499	-0.123955	0.0729776	0.0894063
|| id:ieu-a-7	Gut microbiota abundance (genus Fusicatenibacter id.11305) || id:ebi-a-GCST90017011	ieu-a-7	ebi-a-GCST90017011	14306	rs55942719	0.349662	0.236054	0.138531
|| id:ieu-a-7	Gut microbiota abundance (genus Fusicatenibacter id.11305) || id:ebi-a-GCST90017011	ieu-a-7	ebi-a-GCST90017011	14306	rs56062135	0.00864173	0.183538	0.962446
|| id:ieu-a-7	Gut microbiota abundance (genus Fusicatenibacter id.11305) || id:ebi-a-GCST90017011	ieu-a-7	ebi-a-GCST90017011	14306	rs56289821	0.098212	0.130915	0.453135
|| id:ieu-a-7	Gut microbiota abundance (genus Fusicatenibacter id.11305) || id:ebi-a-GCST90017011	ieu-a-7	ebi-a-GCST90017011	14306	rs56336142	0.210535	0.198041	0.287741
|| id:ieu-a-7	Gut microbiota abundance (genus Fusicatenibacter id.11305) || id:ebi-a-GCST90017011	ieu-a-7	ebi-a-GCST90017011	14306	rs56356271	-0.642716	0.25397	0.0113844
|| id:ieu-a-7	Gut microbiota abundance (genus Fusicatenibacter id.11305) || id:ebi-a-GCST90017011	ieu-a-7	ebi-a-GCST90017011	14306	rs58045791	-0.125632	0.198053	0.52586
|| id:ieu-a-7	Gut microbiota abundance (genus Fusicatenibacter id.11305) || id:ebi-a-GCST90017011	ieu-a-7	ebi-a-GCST90017011	14306	rs6129767	-0.0961603	0.252414	0.703231
|| id:ieu-a-7	Gut microbiota abundance (genus Fusicatenibacter id.11305) || id:ebi-a-GCST90017011	ieu-a-7	ebi-a-GCST90017011	14306	rs62253653	-0.434901	0.251139	0.0833246
|| id:ieu-a-7	Gut microbiota abundance (genus Fusicatenibacter id.11305) || id:ebi-a-GCST90017011	ieu-a-7	ebi-a-GCST90017011	14306	rs6486120	0.239153	0.237064	0.313065
|| id:ieu-a-7	Gut microbiota abundance (genus Fusicatenibacter id.11305) || id:ebi-a-GCST90017011	ieu-a-7	ebi-a-GCST90017011	14306	rs663129	-0.157324	0.216846	0.468139
|| id:ieu-a-7	Gut microbiota abundance (genus Fusicatenibacter id.11305) || id:ebi-a-GCST90017011	ieu-a-7	ebi-a-GCST90017011	14306	rs6689306	0.145388	0.193933	0.453449
|| id:ieu-a-7	Gut microbiota abundance (genus Fusicatenibacter id.11305) || id:ebi-a-GCST90017011	ieu-a-7	ebi-a-GCST90017011	14306	rs67180937	-0.189259	0.154264	0.21988
|| id:ieu-a-7	Gut microbiota abundance (genus Fusicatenibacter id.11305) || id:ebi-a-GCST90017011	ieu-a-7	ebi-a-GCST90017011	14306	rs68170813	0.136092	0.240961	0.572217
|| id:ieu-a-7	Gut microbiota abundance (genus Fusicatenibacter id.11305) || id:ebi-a-GCST90017011	ieu-a-7	ebi-a-GCST90017011	14306	rs6909752	-0.0124422	0.233681	0.957537
|| id:ieu-a-7	Gut microbiota abundance (genus Fusicatenibacter id.11305) || id:ebi-a-GCST90017011	ieu-a-7	ebi-a-GCST90017011	14306	rs7082705	0.192359	0.230703	0.404397
|| id:ieu-a-7	Gut microbiota abundance (genus Fusicatenibacter id.11305) || id:ebi-a-GCST90017011	ieu-a-7	ebi-a-GCST90017011	14306	rs7188857	-0.485656	0.213817	0.023125
|| id:ieu-a-7	Gut microbiota abundance (genus Fusicatenibacter id.11305) || id:ebi-a-GCST90017011	ieu-a-7	ebi-a-GCST90017011	14306	rs73262424	0.138542	0.258735	0.592332
|| id:ieu-a-7	Gut microbiota abundance (genus Fusicatenibacter id.11305) || id:ebi-a-GCST90017011	ieu-a-7	ebi-a-GCST90017011	14306	rs741782	-0.247391	0.26237	0.345727
|| id:ieu-a-7	Gut microbiota abundance (genus Fusicatenibacter id.11305) || id:ebi-a-GCST90017011	ieu-a-7	ebi-a-GCST90017011	14306	rs748431	-0.0422041	0.226993	0.852502
|| id:ieu-a-7	Gut microbiota abundance (genus Fusicatenibacter id.11305) || id:ebi-a-GCST90017011	ieu-a-7	ebi-a-GCST90017011	14306	rs7500448	-0.268481	0.222537	0.227643
|| id:ieu-a-7	Gut microbiota abundance (genus Fusicatenibacter id.11305) || id:ebi-a-GCST90017011	ieu-a-7	ebi-a-GCST90017011	14306	rs7528419	-0.0901624	0.113807	0.42822
|| id:ieu-a-7	Gut microbiota abundance (genus Fusicatenibacter id.11305) || id:ebi-a-GCST90017011	ieu-a-7	ebi-a-GCST90017011	14306	rs7623687	0.0888289	0.223588	0.691155
|| id:ieu-a-7	Gut microbiota abundance (genus Fusicatenibacter id.11305) || id:ebi-a-GCST90017011	ieu-a-7	ebi-a-GCST90017011	14306	rs763475	0.00357232	0.26626	0.989295
|| id:ieu-a-7	Gut microbiota abundance (genus Fusicatenibacter id.11305) || id:ebi-a-GCST90017011	ieu-a-7	ebi-a-GCST90017011	14306	rs8042271	-0.151615	0.271937	0.577161
|| id:ieu-a-7	Gut microbiota abundance (genus Fusicatenibacter id.11305) || id:ebi-a-GCST90017011	ieu-a-7	ebi-a-GCST90017011	14306	rs8068844	-0.43882	0.247526	0.076258
|| id:ieu-a-7	Gut microbiota abundance (genus Fusicatenibacter id.11305) || id:ebi-a-GCST90017011	ieu-a-7	ebi-a-GCST90017011	14306	rs8104311	-0.0129623	0.244487	0.957717
|| id:ieu-a-7	Gut microbiota abundance (genus Fusicatenibacter id.11305) || id:ebi-a-GCST90017011	ieu-a-7	ebi-a-GCST90017011	14306	rs8108474	0.0101902	0.259602	0.968688
|| id:ieu-a-7	Gut microbiota abundance (genus Fusicatenibacter id.11305) || id:ebi-a-GCST90017011	ieu-a-7	ebi-a-GCST90017011	14306	rs9349379	-0.0587773	0.0834226	0.481076
|| id:ieu-a-7	Gut microbiota abundance (genus Fusicatenibacter id.11305) || id:ebi-a-GCST90017011	ieu-a-7	ebi-a-GCST90017011	14306	rs9486719	-0.106059	0.239967	0.658509
|| id:ieu-a-7	Gut microbiota abundance (genus Fusicatenibacter id.11305) || id:ebi-a-GCST90017011	ieu-a-7	ebi-a-GCST90017011	14306	rs9532984	-0.080697	0.242095	0.738887
|| id:ieu-a-7	Gut microbiota abundance (genus Fusicatenibacter id.11305) || id:ebi-a-GCST90017011	ieu-a-7	ebi-a-GCST90017011	14306	rs9970807	-0.202201	0.153934	0.188995
|| id:ieu-a-7	Gut microbiota abundance (genus Fusicatenibacter id.11305) || id:ebi-a-GCST90017011	ieu-a-7	ebi-a-GCST90017011	14306	All - Inverse variance weighted	-0.0391751	0.0196969	0.0467127
|| id:ieu-a-7	Gut microbiota abundance (genus Fusicatenibacter id.11305) || id:ebi-a-GCST90017011	ieu-a-7	ebi-a-GCST90017011	14306	All - MR Egger	-0.0539317	0.0468139	0.252571
|| id:ieu-a-7	Gut microbiota abundance (genus Lachnospiraceae UCG008 id.11328) || id:ebi-a-GCST90017027	ieu-a-7	ebi-a-GCST90017027	14306	rs10071096	-0.19893	0.378733	0.599408
|| id:ieu-a-7	Gut microbiota abundance (genus Lachnospiraceae UCG008 id.11328) || id:ebi-a-GCST90017027	ieu-a-7	ebi-a-GCST90017027	14306	rs10818576	0.0423952	0.357204	0.905524
|| id:ieu-a-7	Gut microbiota abundance (genus Lachnospiraceae UCG008 id.11328) || id:ebi-a-GCST90017027	ieu-a-7	ebi-a-GCST90017027	14306	rs10840293	-0.447103	0.314466	0.155089
|| id:ieu-a-7	Gut microbiota abundance (genus Lachnospiraceae UCG008 id.11328) || id:ebi-a-GCST90017027	ieu-a-7	ebi-a-GCST90017027	14306	rs11065979	0.051974	0.252327	0.836807
|| id:ieu-a-7	Gut microbiota abundance (genus Lachnospiraceae UCG008 id.11328) || id:ebi-a-GCST90017027	ieu-a-7	ebi-a-GCST90017027	14306	rs11099493	0.490802	0.379418	0.195815
|| id:ieu-a-7	Gut microbiota abundance (genus Lachnospiraceae UCG008 id.11328) || id:ebi-a-GCST90017027	ieu-a-7	ebi-a-GCST90017027	14306	rs11191416	-0.564897	0.34158	0.0981734
|| id:ieu-a-7	Gut microbiota abundance (genus Lachnospiraceae UCG008 id.11328) || id:ebi-a-GCST90017027	ieu-a-7	ebi-a-GCST90017027	14306	rs113756303	-0.198347	0.340685	0.56043
|| id:ieu-a-7	Gut microbiota abundance (genus Lachnospiraceae UCG008 id.11328) || id:ebi-a-GCST90017027	ieu-a-7	ebi-a-GCST90017027	14306	rs11556924	-0.247954	0.241035	0.303618
|| id:ieu-a-7	Gut microbiota abundance (genus Lachnospiraceae UCG008 id.11328) || id:ebi-a-GCST90017027	ieu-a-7	ebi-a-GCST90017027	14306	rs115654617	-0.268386	0.192131	0.162447
|| id:ieu-a-7	Gut microbiota abundance (genus Lachnospiraceae UCG008 id.11328) || id:ebi-a-GCST90017027	ieu-a-7	ebi-a-GCST90017027	14306	rs11723436	0.0714358	0.336201	0.831733
|| id:ieu-a-7	Gut microbiota abundance (genus Lachnospiraceae UCG008 id.11328) || id:ebi-a-GCST90017027	ieu-a-7	ebi-a-GCST90017027	14306	rs11838776	0.255258	0.279462	0.361038
|| id:ieu-a-7	Gut microbiota abundance (genus Lachnospiraceae UCG008 id.11328) || id:ebi-a-GCST90017027	ieu-a-7	ebi-a-GCST90017027	14306	rs1199338	-0.0392497	0.299249	0.895648
|| id:ieu-a-7	Gut microbiota abundance (genus Lachnospiraceae UCG008 id.11328) || id:ebi-a-GCST90017027	ieu-a-7	ebi-a-GCST90017027	14306	rs12202017	-0.137333	0.28042	0.624318
|| id:ieu-a-7	Gut microbiota abundance (genus Lachnospiraceae UCG008 id.11328) || id:ebi-a-GCST90017027	ieu-a-7	ebi-a-GCST90017027	14306	rs12801636	-0.262377	0.402491	0.514477
|| id:ieu-a-7	Gut microbiota abundance (genus Lachnospiraceae UCG008 id.11328) || id:ebi-a-GCST90017027	ieu-a-7	ebi-a-GCST90017027	14306	rs12826942	0.33773	0.383547	0.378564
|| id:ieu-a-7	Gut microbiota abundance (genus Lachnospiraceae UCG008 id.11328) || id:ebi-a-GCST90017027	ieu-a-7	ebi-a-GCST90017027	14306	rs12897	-0.186686	0.352335	0.596213
|| id:ieu-a-7	Gut microbiota abundance (genus Lachnospiraceae UCG008 id.11328) || id:ebi-a-GCST90017027	ieu-a-7	ebi-a-GCST90017027	14306	rs13734	0.243101	0.421991	0.564561
|| id:ieu-a-7	Gut microbiota abundance (genus Lachnospiraceae UCG008 id.11328) || id:ebi-a-GCST90017027	ieu-a-7	ebi-a-GCST90017027	14306	rs139833223	0.363519	0.3389	0.283431
|| id:ieu-a-7	Gut microbiota abundance (genus Lachnospiraceae UCG008 id.11328) || id:ebi-a-GCST90017027	ieu-a-7	ebi-a-GCST90017027	14306	rs1412444	-0.40405	0.268357	0.132159
|| id:ieu-a-7	Gut microbiota abundance (genus Lachnospiraceae UCG008 id.11328) || id:ebi-a-GCST90017027	ieu-a-7	ebi-a-GCST90017027	14306	rs16986953	0.698982	0.360457	0.0524824
|| id:ieu-a-7	Gut microbiota abundance (genus Lachnospiraceae UCG008 id.11328) || id:ebi-a-GCST90017027	ieu-a-7	ebi-a-GCST90017027	14306	rs17087335	0.286561	0.344729	0.405824
|| id:ieu-a-7	Gut microbiota abundance (genus Lachnospiraceae UCG008 id.11328) || id:ebi-a-GCST90017027	ieu-a-7	ebi-a-GCST90017027	14306	rs17678683	0.0402545	0.293331	0.890847
|| id:ieu-a-7	Gut microbiota abundance (genus Lachnospiraceae UCG008 id.11328) || id:ebi-a-GCST90017027	ieu-a-7	ebi-a-GCST90017027	14306	rs17843797	-0.404926	0.410592	0.324035
|| id:ieu-a-7	Gut microbiota abundance (genus Lachnospiraceae UCG008 id.11328) || id:ebi-a-GCST90017027	ieu-a-7	ebi-a-GCST90017027	14306	rs1870634	0.356794	0.237676	0.13331
|| id:ieu-a-7	Gut microbiota abundance (genus Lachnospiraceae UCG008 id.11328) || id:ebi-a-GCST90017027	ieu-a-7	ebi-a-GCST90017027	14306	rs1873197	0.305681	0.523805	0.559504
|| id:ieu-a-7	Gut microbiota abundance (genus Lachnospiraceae UCG008 id.11328) || id:ebi-a-GCST90017027	ieu-a-7	ebi-a-GCST90017027	14306	rs1924981	0.183261	0.355219	0.605917
|| id:ieu-a-7	Gut microbiota abundance (genus Lachnospiraceae UCG008 id.11328) || id:ebi-a-GCST90017027	ieu-a-7	ebi-a-GCST90017027	14306	rs194937	0.444193	0.40421	0.271804
|| id:ieu-a-7	Gut microbiota abundance (genus Lachnospiraceae UCG008 id.11328) || id:ebi-a-GCST90017027	ieu-a-7	ebi-a-GCST90017027	14306	rs2001846	-0.274435	0.367982	0.455797
|| id:ieu-a-7	Gut microbiota abundance (genus Lachnospiraceae UCG008 id.11328) || id:ebi-a-GCST90017027	ieu-a-7	ebi-a-GCST90017027	14306	rs2107595	-0.00122197	0.303494	0.996787
|| id:ieu-a-7	Gut microbiota abundance (genus Lachnospiraceae UCG008 id.11328) || id:ebi-a-GCST90017027	ieu-a-7	ebi-a-GCST90017027	14306	rs2128739	0.0842388	0.287082	0.769192
|| id:ieu-a-7	Gut microbiota abundance (genus Lachnospiraceae UCG008 id.11328) || id:ebi-a-GCST90017027	ieu-a-7	ebi-a-GCST90017027	14306	rs2153219	0.637522	0.426543	0.135012
|| id:ieu-a-7	Gut microbiota abundance (genus Lachnospiraceae UCG008 id.11328) || id:ebi-a-GCST90017027	ieu-a-7	ebi-a-GCST90017027	14306	rs2244608	0.541307	0.380967	0.155353
|| id:ieu-a-7	Gut microbiota abundance (genus Lachnospiraceae UCG008 id.11328) || id:ebi-a-GCST90017027	ieu-a-7	ebi-a-GCST90017027	14306	rs2280003	0.0237267	0.400933	0.95281
|| id:ieu-a-7	Gut microbiota abundance (genus Lachnospiraceae UCG008 id.11328) || id:ebi-a-GCST90017027	ieu-a-7	ebi-a-GCST90017027	14306	rs2487928	-0.0432566	0.271545	0.873434
|| id:ieu-a-7	Gut microbiota abundance (genus Lachnospiraceae UCG008 id.11328) || id:ebi-a-GCST90017027	ieu-a-7	ebi-a-GCST90017027	14306	rs2519093	-0.0163407	0.264822	0.950798
|| id:ieu-a-7	Gut microbiota abundance (genus Lachnospiraceae UCG008 id.11328) || id:ebi-a-GCST90017027	ieu-a-7	ebi-a-GCST90017027	14306	rs2552527	-0.444868	0.336616	0.186305
|| id:ieu-a-7	Gut microbiota abundance (genus Lachnospiraceae UCG008 id.11328) || id:ebi-a-GCST90017027	ieu-a-7	ebi-a-GCST90017027	14306	rs2681472	-0.0695608	0.307347	0.820947
|| id:ieu-a-7	Gut microbiota abundance (genus Lachnospiraceae UCG008 id.11328) || id:ebi-a-GCST90017027	ieu-a-7	ebi-a-GCST90017027	14306	rs2789422	-0.137791	0.368063	0.70813
|| id:ieu-a-7	Gut microbiota abundance (genus Lachnospiraceae UCG008 id.11328) || id:ebi-a-GCST90017027	ieu-a-7	ebi-a-GCST90017027	14306	rs2820315	-0.102563	0.403599	0.799403
|| id:ieu-a-7	Gut microbiota abundance (genus Lachnospiraceae UCG008 id.11328) || id:ebi-a-GCST90017027	ieu-a-7	ebi-a-GCST90017027	14306	rs28451064	-0.209428	0.199174	0.293035
|| id:ieu-a-7	Gut microbiota abundance (genus Lachnospiraceae UCG008 id.11328) || id:ebi-a-GCST90017027	ieu-a-7	ebi-a-GCST90017027	14306	rs28470722	-0.149212	0.344402	0.664833
|| id:ieu-a-7	Gut microbiota abundance (genus Lachnospiraceae UCG008 id.11328) || id:ebi-a-GCST90017027	ieu-a-7	ebi-a-GCST90017027	14306	rs288187	0.382677	0.391496	0.328334
|| id:ieu-a-7	Gut microbiota abundance (genus Lachnospiraceae UCG008 id.11328) || id:ebi-a-GCST90017027	ieu-a-7	ebi-a-GCST90017027	14306	rs2891168	-0.0980305	0.0878186	0.2643
|| id:ieu-a-7	Gut microbiota abundance (genus Lachnospiraceae UCG008 id.11328) || id:ebi-a-GCST90017027	ieu-a-7	ebi-a-GCST90017027	14306	rs34232196	-0.326719	0.330585	0.323003
|| id:ieu-a-7	Gut microbiota abundance (genus Lachnospiraceae UCG008 id.11328) || id:ebi-a-GCST90017027	ieu-a-7	ebi-a-GCST90017027	14306	rs35465346	0.0492091	0.354626	0.889637
|| id:ieu-a-7	Gut microbiota abundance (genus Lachnospiraceae UCG008 id.11328) || id:ebi-a-GCST90017027	ieu-a-7	ebi-a-GCST90017027	14306	rs35879803	-0.280187	0.387224	0.469324
|| id:ieu-a-7	Gut microbiota abundance (genus Lachnospiraceae UCG008 id.11328) || id:ebi-a-GCST90017027	ieu-a-7	ebi-a-GCST90017027	14306	rs35895680	0.107697	0.327766	0.742475
|| id:ieu-a-7	Gut microbiota abundance (genus Lachnospiraceae UCG008 id.11328) || id:ebi-a-GCST90017027	ieu-a-7	ebi-a-GCST90017027	14306	rs3760128	-1.02218	0.406283	0.0118715
|| id:ieu-a-7	Gut microbiota abundance (genus Lachnospiraceae UCG008 id.11328) || id:ebi-a-GCST90017027	ieu-a-7	ebi-a-GCST90017027	14306	rs3918226	0.207545	0.239723	0.386618
|| id:ieu-a-7	Gut microbiota abundance (genus Lachnospiraceae UCG008 id.11328) || id:ebi-a-GCST90017027	ieu-a-7	ebi-a-GCST90017027	14306	rs4074793	0.280324	0.420294	0.50479
|| id:ieu-a-7	Gut microbiota abundance (genus Lachnospiraceae UCG008 id.11328) || id:ebi-a-GCST90017027	ieu-a-7	ebi-a-GCST90017027	14306	rs4076834	-0.0640853	0.338516	0.849848
|| id:ieu-a-7	Gut microbiota abundance (genus Lachnospiraceae UCG008 id.11328) || id:ebi-a-GCST90017027	ieu-a-7	ebi-a-GCST90017027	14306	rs4420638	-0.242545	0.242109	0.316441
|| id:ieu-a-7	Gut microbiota abundance (genus Lachnospiraceae UCG008 id.11328) || id:ebi-a-GCST90017027	ieu-a-7	ebi-a-GCST90017027	14306	rs4468572	-0.127819	0.221115	0.563221
|| id:ieu-a-7	Gut microbiota abundance (genus Lachnospiraceae UCG008 id.11328) || id:ebi-a-GCST90017027	ieu-a-7	ebi-a-GCST90017027	14306	rs515135	-0.230224	0.333279	0.489701
|| id:ieu-a-7	Gut microbiota abundance (genus Lachnospiraceae UCG008 id.11328) || id:ebi-a-GCST90017027	ieu-a-7	ebi-a-GCST90017027	14306	rs55730499	-0.152408	0.113617	0.179784
|| id:ieu-a-7	Gut microbiota abundance (genus Lachnospiraceae UCG008 id.11328) || id:ebi-a-GCST90017027	ieu-a-7	ebi-a-GCST90017027	14306	rs55942719	-0.0132804	0.370816	0.971431
|| id:ieu-a-7	Gut microbiota abundance (genus Lachnospiraceae UCG008 id.11328) || id:ebi-a-GCST90017027	ieu-a-7	ebi-a-GCST90017027	14306	rs56062135	0.250475	0.28704	0.382872
|| id:ieu-a-7	Gut microbiota abundance (genus Lachnospiraceae UCG008 id.11328) || id:ebi-a-GCST90017027	ieu-a-7	ebi-a-GCST90017027	14306	rs56289821	-0.230976	0.206146	0.262523
|| id:ieu-a-7	Gut microbiota abundance (genus Lachnospiraceae UCG008 id.11328) || id:ebi-a-GCST90017027	ieu-a-7	ebi-a-GCST90017027	14306	rs56336142	-0.107495	0.310947	0.729567
|| id:ieu-a-7	Gut microbiota abundance (genus Lachnospiraceae UCG008 id.11328) || id:ebi-a-GCST90017027	ieu-a-7	ebi-a-GCST90017027	14306	rs56356271	0.503689	0.402731	0.21105
|| id:ieu-a-7	Gut microbiota abundance (genus Lachnospiraceae UCG008 id.11328) || id:ebi-a-GCST90017027	ieu-a-7	ebi-a-GCST90017027	14306	rs58045791	-0.314567	0.332529	0.344158
|| id:ieu-a-7	Gut microbiota abundance (genus Lachnospiraceae UCG008 id.11328) || id:ebi-a-GCST90017027	ieu-a-7	ebi-a-GCST90017027	14306	rs6129767	0.279116	0.394885	0.479673
|| id:ieu-a-7	Gut microbiota abundance (genus Lachnospiraceae UCG008 id.11328) || id:ebi-a-GCST90017027	ieu-a-7	ebi-a-GCST90017027	14306	rs62253653	-0.226969	0.389605	0.560187
|| id:ieu-a-7	Gut microbiota abundance (genus Lachnospiraceae UCG008 id.11328) || id:ebi-a-GCST90017027	ieu-a-7	ebi-a-GCST90017027	14306	rs6486120	-0.204821	0.372963	0.582888
|| id:ieu-a-7	Gut microbiota abundance (genus Lachnospiraceae UCG008 id.11328) || id:ebi-a-GCST90017027	ieu-a-7	ebi-a-GCST90017027	14306	rs663129	-0.450885	0.339675	0.184376
|| id:ieu-a-7	Gut microbiota abundance (genus Lachnospiraceae UCG008 id.11328) || id:ebi-a-GCST90017027	ieu-a-7	ebi-a-GCST90017027	14306	rs6689306	-0.673988	0.303996	0.0266165
|| id:ieu-a-7	Gut microbiota abundance (genus Lachnospiraceae UCG008 id.11328) || id:ebi-a-GCST90017027	ieu-a-7	ebi-a-GCST90017027	14306	rs67180937	-0.116241	0.24524	0.635508
|| id:ieu-a-7	Gut microbiota abundance (genus Lachnospiraceae UCG008 id.11328) || id:ebi-a-GCST90017027	ieu-a-7	ebi-a-GCST90017027	14306	rs68170813	-0.465075	0.37912	0.219927
|| id:ieu-a-7	Gut microbiota abundance (genus Lachnospiraceae UCG008 id.11328) || id:ebi-a-GCST90017027	ieu-a-7	ebi-a-GCST90017027	14306	rs6909752	-0.246793	0.369452	0.504135
|| id:ieu-a-7	Gut microbiota abundance (genus Lachnospiraceae UCG008 id.11328) || id:ebi-a-GCST90017027	ieu-a-7	ebi-a-GCST90017027	14306	rs7082705	0.097627	0.366461	0.789927
|| id:ieu-a-7	Gut microbiota abundance (genus Lachnospiraceae UCG008 id.11328) || id:ebi-a-GCST90017027	ieu-a-7	ebi-a-GCST90017027	14306	rs7188857	0.203012	0.331819	0.540661
|| id:ieu-a-7	Gut microbiota abundance (genus Lachnospiraceae UCG008 id.11328) || id:ebi-a-GCST90017027	ieu-a-7	ebi-a-GCST90017027	14306	rs73262424	0.260805	0.407631	0.522298
|| id:ieu-a-7	Gut microbiota abundance (genus Lachnospiraceae UCG008 id.11328) || id:ebi-a-GCST90017027	ieu-a-7	ebi-a-GCST90017027	14306	rs741782	-0.524587	0.413423	0.204482
|| id:ieu-a-7	Gut microbiota abundance (genus Lachnospiraceae UCG008 id.11328) || id:ebi-a-GCST90017027	ieu-a-7	ebi-a-GCST90017027	14306	rs748431	-0.173748	0.357321	0.626788
|| id:ieu-a-7	Gut microbiota abundance (genus Lachnospiraceae UCG008 id.11328) || id:ebi-a-GCST90017027	ieu-a-7	ebi-a-GCST90017027	14306	rs7500448	0.359211	0.34902	0.303386
|| id:ieu-a-7	Gut microbiota abundance (genus Lachnospiraceae UCG008 id.11328) || id:ebi-a-GCST90017027	ieu-a-7	ebi-a-GCST90017027	14306	rs7528419	0.306525	0.17867	0.086237
|| id:ieu-a-7	Gut microbiota abundance (genus Lachnospiraceae UCG008 id.11328) || id:ebi-a-GCST90017027	ieu-a-7	ebi-a-GCST90017027	14306	rs7623687	0.223494	0.351442	0.52482
|| id:ieu-a-7	Gut microbiota abundance (genus Lachnospiraceae UCG008 id.11328) || id:ebi-a-GCST90017027	ieu-a-7	ebi-a-GCST90017027	14306	rs763475	-0.575922	0.42685	0.17726
|| id:ieu-a-7	Gut microbiota abundance (genus Lachnospiraceae UCG008 id.11328) || id:ebi-a-GCST90017027	ieu-a-7	ebi-a-GCST90017027	14306	rs8068844	-0.623877	0.385786	0.105844
|| id:ieu-a-7	Gut microbiota abundance (genus Lachnospiraceae UCG008 id.11328) || id:ebi-a-GCST90017027	ieu-a-7	ebi-a-GCST90017027	14306	rs8104311	-0.238025	0.383741	0.535077
|| id:ieu-a-7	Gut microbiota abundance (genus Lachnospiraceae UCG008 id.11328) || id:ebi-a-GCST90017027	ieu-a-7	ebi-a-GCST90017027	14306	rs8108474	-0.143365	0.410998	0.727224
|| id:ieu-a-7	Gut microbiota abundance (genus Lachnospiraceae UCG008 id.11328) || id:ebi-a-GCST90017027	ieu-a-7	ebi-a-GCST90017027	14306	rs9349379	-0.124871	0.131263	0.34145
|| id:ieu-a-7	Gut microbiota abundance (genus Lachnospiraceae UCG008 id.11328) || id:ebi-a-GCST90017027	ieu-a-7	ebi-a-GCST90017027	14306	rs9486719	0.00519811	0.381379	0.989125
|| id:ieu-a-7	Gut microbiota abundance (genus Lachnospiraceae UCG008 id.11328) || id:ebi-a-GCST90017027	ieu-a-7	ebi-a-GCST90017027	14306	rs9532984	-0.0426109	0.381943	0.91117
|| id:ieu-a-7	Gut microbiota abundance (genus Lachnospiraceae UCG008 id.11328) || id:ebi-a-GCST90017027	ieu-a-7	ebi-a-GCST90017027	14306	rs9970807	0.157251	0.242368	0.516461
|| id:ieu-a-7	Gut microbiota abundance (genus Lachnospiraceae UCG008 id.11328) || id:ebi-a-GCST90017027	ieu-a-7	ebi-a-GCST90017027	14306	All - Inverse variance weighted	-0.0632938	0.0303726	0.0371682
|| id:ieu-a-7	Gut microbiota abundance (genus Lachnospiraceae UCG008 id.11328) || id:ebi-a-GCST90017027	ieu-a-7	ebi-a-GCST90017027	14306	All - MR Egger	-0.0789236	0.0716257	0.273695
|| id:ieu-a-7	Gut microbiota abundance (genus Veillonella id.2198) || id:ebi-a-GCST90017088	ieu-a-7	ebi-a-GCST90017088	14306	rs10071096	-0.163269	0.330535	0.621339
|| id:ieu-a-7	Gut microbiota abundance (genus Veillonella id.2198) || id:ebi-a-GCST90017088	ieu-a-7	ebi-a-GCST90017088	14306	rs10818576	0.160894	0.314831	0.609317
|| id:ieu-a-7	Gut microbiota abundance (genus Veillonella id.2198) || id:ebi-a-GCST90017088	ieu-a-7	ebi-a-GCST90017088	14306	rs10840293	-0.160051	0.275573	0.561379
|| id:ieu-a-7	Gut microbiota abundance (genus Veillonella id.2198) || id:ebi-a-GCST90017088	ieu-a-7	ebi-a-GCST90017088	14306	rs11065979	0.312692	0.219985	0.155194
|| id:ieu-a-7	Gut microbiota abundance (genus Veillonella id.2198) || id:ebi-a-GCST90017088	ieu-a-7	ebi-a-GCST90017088	14306	rs11099493	0.306175	0.331681	0.355955
|| id:ieu-a-7	Gut microbiota abundance (genus Veillonella id.2198) || id:ebi-a-GCST90017088	ieu-a-7	ebi-a-GCST90017088	14306	rs11191416	0.195977	0.293107	0.503737
|| id:ieu-a-7	Gut microbiota abundance (genus Veillonella id.2198) || id:ebi-a-GCST90017088	ieu-a-7	ebi-a-GCST90017088	14306	rs113756303	-0.0917362	0.296048	0.75666
|| id:ieu-a-7	Gut microbiota abundance (genus Veillonella id.2198) || id:ebi-a-GCST90017088	ieu-a-7	ebi-a-GCST90017088	14306	rs11556924	0.255331	0.211629	0.227624
|| id:ieu-a-7	Gut microbiota abundance (genus Veillonella id.2198) || id:ebi-a-GCST90017088	ieu-a-7	ebi-a-GCST90017088	14306	rs115654617	-0.101071	0.167437	0.546086
|| id:ieu-a-7	Gut microbiota abundance (genus Veillonella id.2198) || id:ebi-a-GCST90017088	ieu-a-7	ebi-a-GCST90017088	14306	rs11723436	0.223001	0.293316	0.447089
|| id:ieu-a-7	Gut microbiota abundance (genus Veillonella id.2198) || id:ebi-a-GCST90017088	ieu-a-7	ebi-a-GCST90017088	14306	rs11838776	-0.305148	0.242749	0.208734
|| id:ieu-a-7	Gut microbiota abundance (genus Veillonella id.2198) || id:ebi-a-GCST90017088	ieu-a-7	ebi-a-GCST90017088	14306	rs1199338	0.197293	0.264274	0.455336
|| id:ieu-a-7	Gut microbiota abundance (genus Veillonella id.2198) || id:ebi-a-GCST90017088	ieu-a-7	ebi-a-GCST90017088	14306	rs12202017	0.452192	0.242191	0.0618892
|| id:ieu-a-7	Gut microbiota abundance (genus Veillonella id.2198) || id:ebi-a-GCST90017088	ieu-a-7	ebi-a-GCST90017088	14306	rs12801636	-0.46407	0.345998	0.17984
|| id:ieu-a-7	Gut microbiota abundance (genus Veillonella id.2198) || id:ebi-a-GCST90017088	ieu-a-7	ebi-a-GCST90017088	14306	rs12826942	-0.171566	0.336972	0.610655
|| id:ieu-a-7	Gut microbiota abundance (genus Veillonella id.2198) || id:ebi-a-GCST90017088	ieu-a-7	ebi-a-GCST90017088	14306	rs12897	-0.192096	0.305155	0.52902
|| id:ieu-a-7	Gut microbiota abundance (genus Veillonella id.2198) || id:ebi-a-GCST90017088	ieu-a-7	ebi-a-GCST90017088	14306	rs13734	0.619733	0.367887	0.0920706
|| id:ieu-a-7	Gut microbiota abundance (genus Veillonella id.2198) || id:ebi-a-GCST90017088	ieu-a-7	ebi-a-GCST90017088	14306	rs139833223	-0.188543	0.303407	0.534323
|| id:ieu-a-7	Gut microbiota abundance (genus Veillonella id.2198) || id:ebi-a-GCST90017088	ieu-a-7	ebi-a-GCST90017088	14306	rs1412444	0.515544	0.232943	0.0268857
|| id:ieu-a-7	Gut microbiota abundance (genus Veillonella id.2198) || id:ebi-a-GCST90017088	ieu-a-7	ebi-a-GCST90017088	14306	rs16986953	0.298598	0.309969	0.33539
|| id:ieu-a-7	Gut microbiota abundance (genus Veillonella id.2198) || id:ebi-a-GCST90017088	ieu-a-7	ebi-a-GCST90017088	14306	rs17087335	-0.156626	0.298516	0.599804
|| id:ieu-a-7	Gut microbiota abundance (genus Veillonella id.2198) || id:ebi-a-GCST90017088	ieu-a-7	ebi-a-GCST90017088	14306	rs17678683	0.019495	0.256089	0.939319
|| id:ieu-a-7	Gut microbiota abundance (genus Veillonella id.2198) || id:ebi-a-GCST90017088	ieu-a-7	ebi-a-GCST90017088	14306	rs17843797	0.211523	0.357199	0.553736
|| id:ieu-a-7	Gut microbiota abundance (genus Veillonella id.2198) || id:ebi-a-GCST90017088	ieu-a-7	ebi-a-GCST90017088	14306	rs1870634	-0.220487	0.205131	0.282437
|| id:ieu-a-7	Gut microbiota abundance (genus Veillonella id.2198) || id:ebi-a-GCST90017088	ieu-a-7	ebi-a-GCST90017088	14306	rs1873197	0.225549	0.441956	0.609812
|| id:ieu-a-7	Gut microbiota abundance (genus Veillonella id.2198) || id:ebi-a-GCST90017088	ieu-a-7	ebi-a-GCST90017088	14306	rs1924981	0.291898	0.313868	0.35237
|| id:ieu-a-7	Gut microbiota abundance (genus Veillonella id.2198) || id:ebi-a-GCST90017088	ieu-a-7	ebi-a-GCST90017088	14306	rs194937	0.0938229	0.350308	0.78883
|| id:ieu-a-7	Gut microbiota abundance (genus Veillonella id.2198) || id:ebi-a-GCST90017088	ieu-a-7	ebi-a-GCST90017088	14306	rs2001846	0.00352837	0.319696	0.991194
|| id:ieu-a-7	Gut microbiota abundance (genus Veillonella id.2198) || id:ebi-a-GCST90017088	ieu-a-7	ebi-a-GCST90017088	14306	rs2107595	0.320933	0.260605	0.218138
|| id:ieu-a-7	Gut microbiota abundance (genus Veillonella id.2198) || id:ebi-a-GCST90017088	ieu-a-7	ebi-a-GCST90017088	14306	rs2128739	-0.0695806	0.248991	0.779899
|| id:ieu-a-7	Gut microbiota abundance (genus Veillonella id.2198) || id:ebi-a-GCST90017088	ieu-a-7	ebi-a-GCST90017088	14306	rs2153219	-0.0701046	0.36329	0.846981
|| id:ieu-a-7	Gut microbiota abundance (genus Veillonella id.2198) || id:ebi-a-GCST90017088	ieu-a-7	ebi-a-GCST90017088	14306	rs2244608	0.694774	0.332746	0.0367976
|| id:ieu-a-7	Gut microbiota abundance (genus Veillonella id.2198) || id:ebi-a-GCST90017088	ieu-a-7	ebi-a-GCST90017088	14306	rs2280003	0.372061	0.350056	0.287845
|| id:ieu-a-7	Gut microbiota abundance (genus Veillonella id.2198) || id:ebi-a-GCST90017088	ieu-a-7	ebi-a-GCST90017088	14306	rs2487928	0.350713	0.236431	0.137979
|| id:ieu-a-7	Gut microbiota abundance (genus Veillonella id.2198) || id:ebi-a-GCST90017088	ieu-a-7	ebi-a-GCST90017088	14306	rs2519093	0.229359	0.230884	0.320519
|| id:ieu-a-7	Gut microbiota abundance (genus Veillonella id.2198) || id:ebi-a-GCST90017088	ieu-a-7	ebi-a-GCST90017088	14306	rs2552527	-0.393002	0.292576	0.179192
|| id:ieu-a-7	Gut microbiota abundance (genus Veillonella id.2198) || id:ebi-a-GCST90017088	ieu-a-7	ebi-a-GCST90017088	14306	rs2681472	0.431665	0.265465	0.103935
|| id:ieu-a-7	Gut microbiota abundance (genus Veillonella id.2198) || id:ebi-a-GCST90017088	ieu-a-7	ebi-a-GCST90017088	14306	rs2789422	-0.157872	0.32295	0.624951
|| id:ieu-a-7	Gut microbiota abundance (genus Veillonella id.2198) || id:ebi-a-GCST90017088	ieu-a-7	ebi-a-GCST90017088	14306	rs2820315	-0.282601	0.35305	0.423446
|| id:ieu-a-7	Gut microbiota abundance (genus Veillonella id.2198) || id:ebi-a-GCST90017088	ieu-a-7	ebi-a-GCST90017088	14306	rs28451064	0.0646054	0.176072	0.713675
|| id:ieu-a-7	Gut microbiota abundance (genus Veillonella id.2198) || id:ebi-a-GCST90017088	ieu-a-7	ebi-a-GCST90017088	14306	rs28470722	0.289701	0.300073	0.334327
|| id:ieu-a-7	Gut microbiota abundance (genus Veillonella id.2198) || id:ebi-a-GCST90017088	ieu-a-7	ebi-a-GCST90017088	14306	rs288187	-0.318023	0.336058	0.343979
|| id:ieu-a-7	Gut microbiota abundance (genus Veillonella id.2198) || id:ebi-a-GCST90017088	ieu-a-7	ebi-a-GCST90017088	14306	rs2891168	0.0905042	0.0762799	0.235435
|| id:ieu-a-7	Gut microbiota abundance (genus Veillonella id.2198) || id:ebi-a-GCST90017088	ieu-a-7	ebi-a-GCST90017088	14306	rs34232196	0.174255	0.286723	0.543355
|| id:ieu-a-7	Gut microbiota abundance (genus Veillonella id.2198) || id:ebi-a-GCST90017088	ieu-a-7	ebi-a-GCST90017088	14306	rs35465346	-0.571892	0.311883	0.0667028
|| id:ieu-a-7	Gut microbiota abundance (genus Veillonella id.2198) || id:ebi-a-GCST90017088	ieu-a-7	ebi-a-GCST90017088	14306	rs35879803	0.0287226	0.340552	0.932785
|| id:ieu-a-7	Gut microbiota abundance (genus Veillonella id.2198) || id:ebi-a-GCST90017088	ieu-a-7	ebi-a-GCST90017088	14306	rs35895680	0.107418	0.287597	0.708775
|| id:ieu-a-7	Gut microbiota abundance (genus Veillonella id.2198) || id:ebi-a-GCST90017088	ieu-a-7	ebi-a-GCST90017088	14306	rs3760128	0.00490648	0.351077	0.98885
|| id:ieu-a-7	Gut microbiota abundance (genus Veillonella id.2198) || id:ebi-a-GCST90017088	ieu-a-7	ebi-a-GCST90017088	14306	rs3918226	-0.0986843	0.216278	0.648185
|| id:ieu-a-7	Gut microbiota abundance (genus Veillonella id.2198) || id:ebi-a-GCST90017088	ieu-a-7	ebi-a-GCST90017088	14306	rs4074793	-0.439114	0.358648	0.220816
|| id:ieu-a-7	Gut microbiota abundance (genus Veillonella id.2198) || id:ebi-a-GCST90017088	ieu-a-7	ebi-a-GCST90017088	14306	rs4076834	-0.347053	0.288799	0.229476
|| id:ieu-a-7	Gut microbiota abundance (genus Veillonella id.2198) || id:ebi-a-GCST90017088	ieu-a-7	ebi-a-GCST90017088	14306	rs4420638	0.359415	0.215399	0.0951971
|| id:ieu-a-7	Gut microbiota abundance (genus Veillonella id.2198) || id:ebi-a-GCST90017088	ieu-a-7	ebi-a-GCST90017088	14306	rs4468572	0.192556	0.192125	0.316226
|| id:ieu-a-7	Gut microbiota abundance (genus Veillonella id.2198) || id:ebi-a-GCST90017088	ieu-a-7	ebi-a-GCST90017088	14306	rs515135	-0.0253836	0.286268	0.929343
|| id:ieu-a-7	Gut microbiota abundance (genus Veillonella id.2198) || id:ebi-a-GCST90017088	ieu-a-7	ebi-a-GCST90017088	14306	rs55730499	0.100847	0.101786	0.321795
|| id:ieu-a-7	Gut microbiota abundance (genus Veillonella id.2198) || id:ebi-a-GCST90017088	ieu-a-7	ebi-a-GCST90017088	14306	rs55942719	-0.159702	0.324915	0.623059
|| id:ieu-a-7	Gut microbiota abundance (genus Veillonella id.2198) || id:ebi-a-GCST90017088	ieu-a-7	ebi-a-GCST90017088	14306	rs56062135	0.253132	0.251855	0.314862
|| id:ieu-a-7	Gut microbiota abundance (genus Veillonella id.2198) || id:ebi-a-GCST90017088	ieu-a-7	ebi-a-GCST90017088	14306	rs56289821	-0.00422511	0.180846	0.981361
|| id:ieu-a-7	Gut microbiota abundance (genus Veillonella id.2198) || id:ebi-a-GCST90017088	ieu-a-7	ebi-a-GCST90017088	14306	rs56336142	-0.000743011	0.271958	0.99782
|| id:ieu-a-7	Gut microbiota abundance (genus Veillonella id.2198) || id:ebi-a-GCST90017088	ieu-a-7	ebi-a-GCST90017088	14306	rs56356271	-0.0399035	0.351371	0.909583
|| id:ieu-a-7	Gut microbiota abundance (genus Veillonella id.2198) || id:ebi-a-GCST90017088	ieu-a-7	ebi-a-GCST90017088	14306	rs58045791	-0.0566667	0.275892	0.837264
|| id:ieu-a-7	Gut microbiota abundance (genus Veillonella id.2198) || id:ebi-a-GCST90017088	ieu-a-7	ebi-a-GCST90017088	14306	rs6129767	0.105956	0.346681	0.759887
|| id:ieu-a-7	Gut microbiota abundance (genus Veillonella id.2198) || id:ebi-a-GCST90017088	ieu-a-7	ebi-a-GCST90017088	14306	rs62253653	0.748653	0.347069	0.0310002
|| id:ieu-a-7	Gut microbiota abundance (genus Veillonella id.2198) || id:ebi-a-GCST90017088	ieu-a-7	ebi-a-GCST90017088	14306	rs6486120	0.0807882	0.322783	0.802366
|| id:ieu-a-7	Gut microbiota abundance (genus Veillonella id.2198) || id:ebi-a-GCST90017088	ieu-a-7	ebi-a-GCST90017088	14306	rs663129	0.51912	0.296642	0.0801203
|| id:ieu-a-7	Gut microbiota abundance (genus Veillonella id.2198) || id:ebi-a-GCST90017088	ieu-a-7	ebi-a-GCST90017088	14306	rs6689306	0.303717	0.264965	0.25169
|| id:ieu-a-7	Gut microbiota abundance (genus Veillonella id.2198) || id:ebi-a-GCST90017088	ieu-a-7	ebi-a-GCST90017088	14306	rs67180937	0.0695763	0.210523	0.741028
|| id:ieu-a-7	Gut microbiota abundance (genus Veillonella id.2198) || id:ebi-a-GCST90017088	ieu-a-7	ebi-a-GCST90017088	14306	rs68170813	0.178581	0.332143	0.590809
|| id:ieu-a-7	Gut microbiota abundance (genus Veillonella id.2198) || id:ebi-a-GCST90017088	ieu-a-7	ebi-a-GCST90017088	14306	rs6909752	-0.515149	0.320087	0.107527
|| id:ieu-a-7	Gut microbiota abundance (genus Veillonella id.2198) || id:ebi-a-GCST90017088	ieu-a-7	ebi-a-GCST90017088	14306	rs7082705	-0.0912144	0.319662	0.775379
|| id:ieu-a-7	Gut microbiota abundance (genus Veillonella id.2198) || id:ebi-a-GCST90017088	ieu-a-7	ebi-a-GCST90017088	14306	rs7188857	0.189581	0.292369	0.516705
|| id:ieu-a-7	Gut microbiota abundance (genus Veillonella id.2198) || id:ebi-a-GCST90017088	ieu-a-7	ebi-a-GCST90017088	14306	rs73262424	0.520419	0.353377	0.140831
|| id:ieu-a-7	Gut microbiota abundance (genus Veillonella id.2198) || id:ebi-a-GCST90017088	ieu-a-7	ebi-a-GCST90017088	14306	rs741782	-0.100787	0.356896	0.777637
|| id:ieu-a-7	Gut microbiota abundance (genus Veillonella id.2198) || id:ebi-a-GCST90017088	ieu-a-7	ebi-a-GCST90017088	14306	rs748431	-0.415453	0.309811	0.179924
|| id:ieu-a-7	Gut microbiota abundance (genus Veillonella id.2198) || id:ebi-a-GCST90017088	ieu-a-7	ebi-a-GCST90017088	14306	rs7500448	0.486506	0.303945	0.109457
|| id:ieu-a-7	Gut microbiota abundance (genus Veillonella id.2198) || id:ebi-a-GCST90017088	ieu-a-7	ebi-a-GCST90017088	14306	rs7528419	-0.100443	0.156939	0.522165
|| id:ieu-a-7	Gut microbiota abundance (genus Veillonella id.2198) || id:ebi-a-GCST90017088	ieu-a-7	ebi-a-GCST90017088	14306	rs7623687	-0.000159273	0.305789	0.999584
|| id:ieu-a-7	Gut microbiota abundance (genus Veillonella id.2198) || id:ebi-a-GCST90017088	ieu-a-7	ebi-a-GCST90017088	14306	rs763475	-0.534667	0.35855	0.135911
|| id:ieu-a-7	Gut microbiota abundance (genus Veillonella id.2198) || id:ebi-a-GCST90017088	ieu-a-7	ebi-a-GCST90017088	14306	rs8042271	-0.274334	0.347151	0.429385
|| id:ieu-a-7	Gut microbiota abundance (genus Veillonella id.2198) || id:ebi-a-GCST90017088	ieu-a-7	ebi-a-GCST90017088	14306	rs8068844	-0.213983	0.338561	0.527364
|| id:ieu-a-7	Gut microbiota abundance (genus Veillonella id.2198) || id:ebi-a-GCST90017088	ieu-a-7	ebi-a-GCST90017088	14306	rs8104311	-0.16932	0.334259	0.612467
|| id:ieu-a-7	Gut microbiota abundance (genus Veillonella id.2198) || id:ebi-a-GCST90017088	ieu-a-7	ebi-a-GCST90017088	14306	rs8108474	-0.267842	0.355969	0.451791
|| id:ieu-a-7	Gut microbiota abundance (genus Veillonella id.2198) || id:ebi-a-GCST90017088	ieu-a-7	ebi-a-GCST90017088	14306	rs9349379	0.135852	0.114119	0.233873
|| id:ieu-a-7	Gut microbiota abundance (genus Veillonella id.2198) || id:ebi-a-GCST90017088	ieu-a-7	ebi-a-GCST90017088	14306	rs9486719	0.639892	0.328723	0.0515827
|| id:ieu-a-7	Gut microbiota abundance (genus Veillonella id.2198) || id:ebi-a-GCST90017088	ieu-a-7	ebi-a-GCST90017088	14306	rs9532984	-0.303904	0.331405	0.359134
|| id:ieu-a-7	Gut microbiota abundance (genus Veillonella id.2198) || id:ebi-a-GCST90017088	ieu-a-7	ebi-a-GCST90017088	14306	rs9970807	0.288012	0.212366	0.175033
|| id:ieu-a-7	Gut microbiota abundance (genus Veillonella id.2198) || id:ebi-a-GCST90017088	ieu-a-7	ebi-a-GCST90017088	14306	All - Inverse variance weighted	0.0716073	0.0264288	0.00673952
|| id:ieu-a-7	Gut microbiota abundance (genus Veillonella id.2198) || id:ebi-a-GCST90017088	ieu-a-7	ebi-a-GCST90017088	14306	All - MR Egger	0.0885807	0.0627366	0.16166
|| id:ieu-a-7	Gut microbiota abundance (order Selenomonadales id.2165) || id:ebi-a-GCST90017107	ieu-a-7	ebi-a-GCST90017107	14306	rs10071096	0.262465	0.235493	0.265051
|| id:ieu-a-7	Gut microbiota abundance (order Selenomonadales id.2165) || id:ebi-a-GCST90017107	ieu-a-7	ebi-a-GCST90017107	14306	rs10818576	-0.308951	0.224674	0.169097
|| id:ieu-a-7	Gut microbiota abundance (order Selenomonadales id.2165) || id:ebi-a-GCST90017107	ieu-a-7	ebi-a-GCST90017107	14306	rs10840293	-0.118167	0.196462	0.547524
|| id:ieu-a-7	Gut microbiota abundance (order Selenomonadales id.2165) || id:ebi-a-GCST90017107	ieu-a-7	ebi-a-GCST90017107	14306	rs11065979	-0.159722	0.156878	0.308616
|| id:ieu-a-7	Gut microbiota abundance (order Selenomonadales id.2165) || id:ebi-a-GCST90017107	ieu-a-7	ebi-a-GCST90017107	14306	rs11099493	-0.262144	0.236791	0.268264
|| id:ieu-a-7	Gut microbiota abundance (order Selenomonadales id.2165) || id:ebi-a-GCST90017107	ieu-a-7	ebi-a-GCST90017107	14306	rs11191416	-0.0265017	0.211557	0.90031
|| id:ieu-a-7	Gut microbiota abundance (order Selenomonadales id.2165) || id:ebi-a-GCST90017107	ieu-a-7	ebi-a-GCST90017107	14306	rs113756303	-0.0898759	0.209468	0.667875
|| id:ieu-a-7	Gut microbiota abundance (order Selenomonadales id.2165) || id:ebi-a-GCST90017107	ieu-a-7	ebi-a-GCST90017107	14306	rs11556924	0.0902359	0.150998	0.55011
|| id:ieu-a-7	Gut microbiota abundance (order Selenomonadales id.2165) || id:ebi-a-GCST90017107	ieu-a-7	ebi-a-GCST90017107	14306	rs115654617	-0.157958	0.11806	0.180913
|| id:ieu-a-7	Gut microbiota abundance (order Selenomonadales id.2165) || id:ebi-a-GCST90017107	ieu-a-7	ebi-a-GCST90017107	14306	rs11723436	-0.142317	0.209746	0.497442
|| id:ieu-a-7	Gut microbiota abundance (order Selenomonadales id.2165) || id:ebi-a-GCST90017107	ieu-a-7	ebi-a-GCST90017107	14306	rs11838776	0.430555	0.173491	0.0130755
|| id:ieu-a-7	Gut microbiota abundance (order Selenomonadales id.2165) || id:ebi-a-GCST90017107	ieu-a-7	ebi-a-GCST90017107	14306	rs1199338	-0.289908	0.189951	0.126952
|| id:ieu-a-7	Gut microbiota abundance (order Selenomonadales id.2165) || id:ebi-a-GCST90017107	ieu-a-7	ebi-a-GCST90017107	14306	rs12202017	0.162147	0.173691	0.350543
|| id:ieu-a-7	Gut microbiota abundance (order Selenomonadales id.2165) || id:ebi-a-GCST90017107	ieu-a-7	ebi-a-GCST90017107	14306	rs12801636	0.0275426	0.247927	0.911544
|| id:ieu-a-7	Gut microbiota abundance (order Selenomonadales id.2165) || id:ebi-a-GCST90017107	ieu-a-7	ebi-a-GCST90017107	14306	rs12826942	0.0401671	0.240584	0.867404
|| id:ieu-a-7	Gut microbiota abundance (order Selenomonadales id.2165) || id:ebi-a-GCST90017107	ieu-a-7	ebi-a-GCST90017107	14306	rs12897	-0.247433	0.218354	0.257141
|| id:ieu-a-7	Gut microbiota abundance (order Selenomonadales id.2165) || id:ebi-a-GCST90017107	ieu-a-7	ebi-a-GCST90017107	14306	rs13734	0.199266	0.262794	0.448296
|| id:ieu-a-7	Gut microbiota abundance (order Selenomonadales id.2165) || id:ebi-a-GCST90017107	ieu-a-7	ebi-a-GCST90017107	14306	rs139833223	0.117488	0.214534	0.583937
|| id:ieu-a-7	Gut microbiota abundance (order Selenomonadales id.2165) || id:ebi-a-GCST90017107	ieu-a-7	ebi-a-GCST90017107	14306	rs1412444	0.157853	0.166717	0.343723
|| id:ieu-a-7	Gut microbiota abundance (order Selenomonadales id.2165) || id:ebi-a-GCST90017107	ieu-a-7	ebi-a-GCST90017107	14306	rs16986953	-0.0777073	0.222331	0.726705
|| id:ieu-a-7	Gut microbiota abundance (order Selenomonadales id.2165) || id:ebi-a-GCST90017107	ieu-a-7	ebi-a-GCST90017107	14306	rs17087335	0.0539202	0.214569	0.801586
|| id:ieu-a-7	Gut microbiota abundance (order Selenomonadales id.2165) || id:ebi-a-GCST90017107	ieu-a-7	ebi-a-GCST90017107	14306	rs17678683	0.128111	0.183279	0.484555
|| id:ieu-a-7	Gut microbiota abundance (order Selenomonadales id.2165) || id:ebi-a-GCST90017107	ieu-a-7	ebi-a-GCST90017107	14306	rs17843797	-0.487604	0.25307	0.0540098
|| id:ieu-a-7	Gut microbiota abundance (order Selenomonadales id.2165) || id:ebi-a-GCST90017107	ieu-a-7	ebi-a-GCST90017107	14306	rs1870634	0.0409664	0.146542	0.779819
|| id:ieu-a-7	Gut microbiota abundance (order Selenomonadales id.2165) || id:ebi-a-GCST90017107	ieu-a-7	ebi-a-GCST90017107	14306	rs1873197	-0.618269	0.342305	0.070888
|| id:ieu-a-7	Gut microbiota abundance (order Selenomonadales id.2165) || id:ebi-a-GCST90017107	ieu-a-7	ebi-a-GCST90017107	14306	rs1924981	-0.0241556	0.22411	0.914167
|| id:ieu-a-7	Gut microbiota abundance (order Selenomonadales id.2165) || id:ebi-a-GCST90017107	ieu-a-7	ebi-a-GCST90017107	14306	rs194937	0.0049057	0.248729	0.984264
|| id:ieu-a-7	Gut microbiota abundance (order Selenomonadales id.2165) || id:ebi-a-GCST90017107	ieu-a-7	ebi-a-GCST90017107	14306	rs2001846	0.125018	0.228436	0.584188
|| id:ieu-a-7	Gut microbiota abundance (order Selenomonadales id.2165) || id:ebi-a-GCST90017107	ieu-a-7	ebi-a-GCST90017107	14306	rs2107595	-0.304103	0.187949	0.105662
|| id:ieu-a-7	Gut microbiota abundance (order Selenomonadales id.2165) || id:ebi-a-GCST90017107	ieu-a-7	ebi-a-GCST90017107	14306	rs2128739	-0.13678	0.179129	0.445117
|| id:ieu-a-7	Gut microbiota abundance (order Selenomonadales id.2165) || id:ebi-a-GCST90017107	ieu-a-7	ebi-a-GCST90017107	14306	rs2153219	0.303965	0.261409	0.244913
|| id:ieu-a-7	Gut microbiota abundance (order Selenomonadales id.2165) || id:ebi-a-GCST90017107	ieu-a-7	ebi-a-GCST90017107	14306	rs2244608	0.400942	0.237755	0.0917252
|| id:ieu-a-7	Gut microbiota abundance (order Selenomonadales id.2165) || id:ebi-a-GCST90017107	ieu-a-7	ebi-a-GCST90017107	14306	rs2280003	-0.0871197	0.250358	0.727855
|| id:ieu-a-7	Gut microbiota abundance (order Selenomonadales id.2165) || id:ebi-a-GCST90017107	ieu-a-7	ebi-a-GCST90017107	14306	rs2487928	-0.0633176	0.16902	0.707945
|| id:ieu-a-7	Gut microbiota abundance (order Selenomonadales id.2165) || id:ebi-a-GCST90017107	ieu-a-7	ebi-a-GCST90017107	14306	rs2519093	0.0269664	0.165402	0.87049
|| id:ieu-a-7	Gut microbiota abundance (order Selenomonadales id.2165) || id:ebi-a-GCST90017107	ieu-a-7	ebi-a-GCST90017107	14306	rs2552527	-0.411755	0.20882	0.048631
|| id:ieu-a-7	Gut microbiota abundance (order Selenomonadales id.2165) || id:ebi-a-GCST90017107	ieu-a-7	ebi-a-GCST90017107	14306	rs2681472	-0.460794	0.191392	0.0160578
|| id:ieu-a-7	Gut microbiota abundance (order Selenomonadales id.2165) || id:ebi-a-GCST90017107	ieu-a-7	ebi-a-GCST90017107	14306	rs2789422	0.0967902	0.229635	0.673393
|| id:ieu-a-7	Gut microbiota abundance (order Selenomonadales id.2165) || id:ebi-a-GCST90017107	ieu-a-7	ebi-a-GCST90017107	14306	rs2820315	-0.148624	0.250913	0.553628
|| id:ieu-a-7	Gut microbiota abundance (order Selenomonadales id.2165) || id:ebi-a-GCST90017107	ieu-a-7	ebi-a-GCST90017107	14306	rs28451064	0.0858393	0.12517	0.492849
|| id:ieu-a-7	Gut microbiota abundance (order Selenomonadales id.2165) || id:ebi-a-GCST90017107	ieu-a-7	ebi-a-GCST90017107	14306	rs28470722	-0.282533	0.214487	0.187754
|| id:ieu-a-7	Gut microbiota abundance (order Selenomonadales id.2165) || id:ebi-a-GCST90017107	ieu-a-7	ebi-a-GCST90017107	14306	rs288187	0.194006	0.240545	0.41994
|| id:ieu-a-7	Gut microbiota abundance (order Selenomonadales id.2165) || id:ebi-a-GCST90017107	ieu-a-7	ebi-a-GCST90017107	14306	rs2891168	0.0413604	0.0545338	0.448191
|| id:ieu-a-7	Gut microbiota abundance (order Selenomonadales id.2165) || id:ebi-a-GCST90017107	ieu-a-7	ebi-a-GCST90017107	14306	rs34232196	0.338159	0.203609	0.0967476
|| id:ieu-a-7	Gut microbiota abundance (order Selenomonadales id.2165) || id:ebi-a-GCST90017107	ieu-a-7	ebi-a-GCST90017107	14306	rs35465346	0.368977	0.220609	0.0944186
|| id:ieu-a-7	Gut microbiota abundance (order Selenomonadales id.2165) || id:ebi-a-GCST90017107	ieu-a-7	ebi-a-GCST90017107	14306	rs35879803	0.632789	0.240832	0.00860124
|| id:ieu-a-7	Gut microbiota abundance (order Selenomonadales id.2165) || id:ebi-a-GCST90017107	ieu-a-7	ebi-a-GCST90017107	14306	rs35895680	0.384875	0.20335	0.0584015
|| id:ieu-a-7	Gut microbiota abundance (order Selenomonadales id.2165) || id:ebi-a-GCST90017107	ieu-a-7	ebi-a-GCST90017107	14306	rs3760128	-0.0626008	0.251109	0.80313
|| id:ieu-a-7	Gut microbiota abundance (order Selenomonadales id.2165) || id:ebi-a-GCST90017107	ieu-a-7	ebi-a-GCST90017107	14306	rs3918226	-0.177891	0.152556	0.243585
|| id:ieu-a-7	Gut microbiota abundance (order Selenomonadales id.2165) || id:ebi-a-GCST90017107	ieu-a-7	ebi-a-GCST90017107	14306	rs4074793	-0.136223	0.257065	0.596168
|| id:ieu-a-7	Gut microbiota abundance (order Selenomonadales id.2165) || id:ebi-a-GCST90017107	ieu-a-7	ebi-a-GCST90017107	14306	rs4076834	0.00305551	0.20398	0.988049
|| id:ieu-a-7	Gut microbiota abundance (order Selenomonadales id.2165) || id:ebi-a-GCST90017107	ieu-a-7	ebi-a-GCST90017107	14306	rs4420638	-0.00972835	0.152691	0.949199
|| id:ieu-a-7	Gut microbiota abundance (order Selenomonadales id.2165) || id:ebi-a-GCST90017107	ieu-a-7	ebi-a-GCST90017107	14306	rs4468572	0.105573	0.137498	0.442596
|| id:ieu-a-7	Gut microbiota abundance (order Selenomonadales id.2165) || id:ebi-a-GCST90017107	ieu-a-7	ebi-a-GCST90017107	14306	rs515135	0.177321	0.204132	0.385033
|| id:ieu-a-7	Gut microbiota abundance (order Selenomonadales id.2165) || id:ebi-a-GCST90017107	ieu-a-7	ebi-a-GCST90017107	14306	rs55730499	0.0834541	0.071834	0.245332
|| id:ieu-a-7	Gut microbiota abundance (order Selenomonadales id.2165) || id:ebi-a-GCST90017107	ieu-a-7	ebi-a-GCST90017107	14306	rs55942719	0.322136	0.231348	0.163791
|| id:ieu-a-7	Gut microbiota abundance (order Selenomonadales id.2165) || id:ebi-a-GCST90017107	ieu-a-7	ebi-a-GCST90017107	14306	rs56062135	0.0322329	0.179826	0.857745
|| id:ieu-a-7	Gut microbiota abundance (order Selenomonadales id.2165) || id:ebi-a-GCST90017107	ieu-a-7	ebi-a-GCST90017107	14306	rs56289821	0.0962376	0.128252	0.453025
|| id:ieu-a-7	Gut microbiota abundance (order Selenomonadales id.2165) || id:ebi-a-GCST90017107	ieu-a-7	ebi-a-GCST90017107	14306	rs56336142	0.0762473	0.193872	0.694108
|| id:ieu-a-7	Gut microbiota abundance (order Selenomonadales id.2165) || id:ebi-a-GCST90017107	ieu-a-7	ebi-a-GCST90017107	14306	rs56356271	-0.20368	0.248686	0.412772
|| id:ieu-a-7	Gut microbiota abundance (order Selenomonadales id.2165) || id:ebi-a-GCST90017107	ieu-a-7	ebi-a-GCST90017107	14306	rs58045791	0.150886	0.193744	0.436102
|| id:ieu-a-7	Gut microbiota abundance (order Selenomonadales id.2165) || id:ebi-a-GCST90017107	ieu-a-7	ebi-a-GCST90017107	14306	rs6129767	0.141111	0.247302	0.568268
|| id:ieu-a-7	Gut microbiota abundance (order Selenomonadales id.2165) || id:ebi-a-GCST90017107	ieu-a-7	ebi-a-GCST90017107	14306	rs62253653	0.0696425	0.246508	0.777548
|| id:ieu-a-7	Gut microbiota abundance (order Selenomonadales id.2165) || id:ebi-a-GCST90017107	ieu-a-7	ebi-a-GCST90017107	14306	rs6486120	0.145945	0.231843	0.529024
|| id:ieu-a-7	Gut microbiota abundance (order Selenomonadales id.2165) || id:ebi-a-GCST90017107	ieu-a-7	ebi-a-GCST90017107	14306	rs663129	-0.118656	0.212334	0.576287
|| id:ieu-a-7	Gut microbiota abundance (order Selenomonadales id.2165) || id:ebi-a-GCST90017107	ieu-a-7	ebi-a-GCST90017107	14306	rs6689306	0.115375	0.189718	0.543095
|| id:ieu-a-7	Gut microbiota abundance (order Selenomonadales id.2165) || id:ebi-a-GCST90017107	ieu-a-7	ebi-a-GCST90017107	14306	rs67180937	0.0244511	0.150749	0.87115
|| id:ieu-a-7	Gut microbiota abundance (order Selenomonadales id.2165) || id:ebi-a-GCST90017107	ieu-a-7	ebi-a-GCST90017107	14306	rs68170813	0.399158	0.235926	0.090669
|| id:ieu-a-7	Gut microbiota abundance (order Selenomonadales id.2165) || id:ebi-a-GCST90017107	ieu-a-7	ebi-a-GCST90017107	14306	rs6909752	0.546604	0.228503	0.0167518
|| id:ieu-a-7	Gut microbiota abundance (order Selenomonadales id.2165) || id:ebi-a-GCST90017107	ieu-a-7	ebi-a-GCST90017107	14306	rs7082705	0.128479	0.226004	0.56971
|| id:ieu-a-7	Gut microbiota abundance (order Selenomonadales id.2165) || id:ebi-a-GCST90017107	ieu-a-7	ebi-a-GCST90017107	14306	rs7188857	0.0754802	0.209375	0.718471
|| id:ieu-a-7	Gut microbiota abundance (order Selenomonadales id.2165) || id:ebi-a-GCST90017107	ieu-a-7	ebi-a-GCST90017107	14306	rs73262424	-0.151309	0.252929	0.549689
|| id:ieu-a-7	Gut microbiota abundance (order Selenomonadales id.2165) || id:ebi-a-GCST90017107	ieu-a-7	ebi-a-GCST90017107	14306	rs741782	-0.45169	0.256415	0.0781436
|| id:ieu-a-7	Gut microbiota abundance (order Selenomonadales id.2165) || id:ebi-a-GCST90017107	ieu-a-7	ebi-a-GCST90017107	14306	rs748431	-0.0804943	0.22189	0.716779
|| id:ieu-a-7	Gut microbiota abundance (order Selenomonadales id.2165) || id:ebi-a-GCST90017107	ieu-a-7	ebi-a-GCST90017107	14306	rs7500448	0.0303348	0.217926	0.889294
|| id:ieu-a-7	Gut microbiota abundance (order Selenomonadales id.2165) || id:ebi-a-GCST90017107	ieu-a-7	ebi-a-GCST90017107	14306	rs7528419	0.111898	0.111451	0.315373
|| id:ieu-a-7	Gut microbiota abundance (order Selenomonadales id.2165) || id:ebi-a-GCST90017107	ieu-a-7	ebi-a-GCST90017107	14306	rs7623687	-0.278246	0.219029	0.203956
|| id:ieu-a-7	Gut microbiota abundance (order Selenomonadales id.2165) || id:ebi-a-GCST90017107	ieu-a-7	ebi-a-GCST90017107	14306	rs763475	0.180567	0.259198	0.48603
|| id:ieu-a-7	Gut microbiota abundance (order Selenomonadales id.2165) || id:ebi-a-GCST90017107	ieu-a-7	ebi-a-GCST90017107	14306	rs8042271	0.0830682	0.260338	0.749667
|| id:ieu-a-7	Gut microbiota abundance (order Selenomonadales id.2165) || id:ebi-a-GCST90017107	ieu-a-7	ebi-a-GCST90017107	14306	rs8068844	0.381946	0.242242	0.114862
|| id:ieu-a-7	Gut microbiota abundance (order Selenomonadales id.2165) || id:ebi-a-GCST90017107	ieu-a-7	ebi-a-GCST90017107	14306	rs8104311	0.175538	0.239187	0.463013
|| id:ieu-a-7	Gut microbiota abundance (order Selenomonadales id.2165) || id:ebi-a-GCST90017107	ieu-a-7	ebi-a-GCST90017107	14306	rs8108474	0.309514	0.254133	0.223253
|| id:ieu-a-7	Gut microbiota abundance (order Selenomonadales id.2165) || id:ebi-a-GCST90017107	ieu-a-7	ebi-a-GCST90017107	14306	rs9349379	0.122278	0.0816408	0.134195
|| id:ieu-a-7	Gut microbiota abundance (order Selenomonadales id.2165) || id:ebi-a-GCST90017107	ieu-a-7	ebi-a-GCST90017107	14306	rs9486719	0.108076	0.234639	0.645081
|| id:ieu-a-7	Gut microbiota abundance (order Selenomonadales id.2165) || id:ebi-a-GCST90017107	ieu-a-7	ebi-a-GCST90017107	14306	rs9532984	0.111819	0.236797	0.636774
|| id:ieu-a-7	Gut microbiota abundance (order Selenomonadales id.2165) || id:ebi-a-GCST90017107	ieu-a-7	ebi-a-GCST90017107	14306	rs9970807	0.277631	0.150651	0.0653477
|| id:ieu-a-7	Gut microbiota abundance (order Selenomonadales id.2165) || id:ebi-a-GCST90017107	ieu-a-7	ebi-a-GCST90017107	14306	All - Inverse variance weighted	0.0413793	0.0202367	0.0408786
|| id:ieu-a-7	Gut microbiota abundance (order Selenomonadales id.2165) || id:ebi-a-GCST90017107	ieu-a-7	ebi-a-GCST90017107	14306	All - MR Egger	0.0484621	0.0481814	0.317388

## Sheet: Supplementary Table 3
Supplementary Table 3. MR analysis of Gut Microbiota to CHD (P<1.00E-05)
id.exposure	id.outcome	outcome	exposure	method	nsnp	b	se	pval	lo_ci	up_ci	or	or_lci95	or_uci95
ebi-a-GCST90016918	ieu-a-7	Coronary heart disease || id:ieu-a-7	|| id:ebi-a-GCST90016918	Inverse variance weighted	8	-0.0759957	0.0345576	0.0278705	-0.143729	-0.00826288	0.92682	0.866123	0.991771
		Coronary heart disease || id:ieu-a-7	|| id:ebi-a-GCST90016918	MR Egger	8	-0.135185	0.120133	0.303453	-0.370645	0.100275	0.873554	0.690289	1.10547
		Coronary heart disease || id:ieu-a-7	|| id:ebi-a-GCST90016918	Weighted median	8	-0.0606447	0.0437306	0.165509	-0.146357	0.0250672	0.941158	0.86385	1.02538
		Coronary heart disease || id:ieu-a-7	|| id:ebi-a-GCST90016918	Weighted mode	8	-0.0468626	0.0666966	0.504978	-0.177588	0.0838628	0.954218	0.837287	1.08748
ebi-a-GCST90016932	ieu-a-7	Coronary heart disease || id:ieu-a-7	|| id:ebi-a-GCST90016932	Inverse variance weighted	14	-0.0692	0.0368799	0.0606061	-0.141485	0.00308471	0.93314	0.868068	1.00309
		Coronary heart disease || id:ieu-a-7	|| id:ebi-a-GCST90016932	MR Egger	14	-0.185314	0.105088	0.103249	-0.391287	0.0206576	0.830843	0.676186	1.02087
		Coronary heart disease || id:ieu-a-7	|| id:ebi-a-GCST90016932	Weighted median	14	-0.0815163	0.0471472	0.0838137	-0.173925	0.0108922	0.921718	0.84036	1.01095
		Coronary heart disease || id:ieu-a-7	|| id:ebi-a-GCST90016932	Weighted mode	14	-0.0965104	0.0783854	0.240047	-0.250146	0.057125	0.908	0.778687	1.05879
ebi-a-GCST90016973	ieu-a-7	Coronary heart disease || id:ieu-a-7	|| id:ebi-a-GCST90016973	Inverse variance weighted	7	-0.123646	0.0543281	0.0228515	-0.230129	-0.0171627	0.883693	0.794431	0.982984
		Coronary heart disease || id:ieu-a-7	|| id:ebi-a-GCST90016973	MR Egger	7	-0.218139	0.0959771	0.0721833	-0.406254	-0.0300239	0.804014	0.666141	0.970422
		Coronary heart disease || id:ieu-a-7	|| id:ebi-a-GCST90016973	Weighted median	7	-0.134811	0.0732938	0.0658683	-0.278466	0.00884517	0.873881	0.756944	1.00888
		Coronary heart disease || id:ieu-a-7	|| id:ebi-a-GCST90016973	Weighted mode	7	-0.141862	0.0806241	0.128976	-0.299885	0.0161613	0.867741	0.740903	1.01629
ebi-a-GCST90016979	ieu-a-7	Coronary heart disease || id:ieu-a-7	|| id:ebi-a-GCST90016979	Inverse variance weighted	9	0.0765402	0.0335245	0.0224237	0.0108322	0.142248	1.07955	1.01089	1.15286
		Coronary heart disease || id:ieu-a-7	|| id:ebi-a-GCST90016979	MR Egger	9	0.0941832	0.181626	0.620055	-0.261805	0.450171	1.09876	0.769661	1.56858
		Coronary heart disease || id:ieu-a-7	|| id:ebi-a-GCST90016979	Weighted median	9	0.027517	0.0451806	0.542495	-0.0610369	0.116071	1.0279	0.940789	1.12308
		Coronary heart disease || id:ieu-a-7	|| id:ebi-a-GCST90016979	Weighted mode	9	0.0344273	0.0657288	0.614629	-0.0944012	0.163256	1.03503	0.909918	1.17734
ebi-a-GCST90017038	ieu-a-7	Coronary heart disease || id:ieu-a-7	|| id:ebi-a-GCST90017038	Inverse variance weighted	11	0.0817208	0.028187	0.00374066	0.0264744	0.136967	1.08515	1.02683	1.14679
		Coronary heart disease || id:ieu-a-7	|| id:ebi-a-GCST90017038	MR Egger	11	0.184498	0.132303	0.196624	-0.0748157	0.443812	1.20261	0.927914	1.55864
		Coronary heart disease || id:ieu-a-7	|| id:ebi-a-GCST90017038	Weighted median	11	0.0848218	0.0368587	0.0213766	0.0125787	0.157065	1.08852	1.01266	1.17007
		Coronary heart disease || id:ieu-a-7	|| id:ebi-a-GCST90017038	Weighted mode	11	0.106105	0.0529108	0.0727354	0.00239997	0.20981	1.11194	1.0024	1.23344
ebi-a-GCST90017074	ieu-a-7	Coronary heart disease || id:ieu-a-7	|| id:ebi-a-GCST90017074	Inverse variance weighted	10	0.119416	0.0434899	0.00603551	0.0341763	0.204657	1.12684	1.03477	1.2271
		Coronary heart disease || id:ieu-a-7	|| id:ebi-a-GCST90017074	MR Egger	10	0.0416132	0.184371	0.827091	-0.319754	0.40298	1.04249	0.726328	1.49628
		Coronary heart disease || id:ieu-a-7	|| id:ebi-a-GCST90017074	Weighted median	10	0.0853684	0.0593116	0.15006	-0.0308824	0.201619	1.08912	0.96959	1.22338
		Coronary heart disease || id:ieu-a-7	|| id:ebi-a-GCST90017074	Weighted mode	10	0.053917	0.10166	0.608693	-0.145336	0.25317	1.0554	0.864731	1.2881
ebi-a-GCST90017109	ieu-a-7	Coronary heart disease || id:ieu-a-7	|| id:ebi-a-GCST90017109	Inverse variance weighted	8	-0.0759957	0.0345576	0.0278705	-0.143729	-0.00826288	0.92682	0.866123	0.991771
		Coronary heart disease || id:ieu-a-7	|| id:ebi-a-GCST90017109	MR Egger	8	-0.135185	0.120133	0.303453	-0.370645	0.100275	0.873554	0.690289	1.10547
		Coronary heart disease || id:ieu-a-7	|| id:ebi-a-GCST90017109	Weighted median	8	-0.0606447	0.0452225	0.179911	-0.149281	0.0279913	0.941158	0.861327	1.02839
		Coronary heart disease || id:ieu-a-7	|| id:ebi-a-GCST90017109	Weighted mode	8	-0.0468626	0.0655626	0.497885	-0.175365	0.08164	0.954218	0.83915	1.08507

## Sheet: Supplementary Table 4
Supplementary Table 4 The heterogeneity of gut microbiota instrumental variables
id.exposure	id.outcome	outcome	exposure	method	Q	Q_df	Q_pval
ebi-a-GCST90016918	ieu-a-7	Coronary heart disease || id:ieu-a-7	|| id:ebi-a-GCST90016918	MR Egger	3.71397	6	0.715317
ebi-a-GCST90016918	ieu-a-7	Coronary heart disease || id:ieu-a-7	|| id:ebi-a-GCST90016918	Inverse variance weighted	3.97863	7	0.782236
ebi-a-GCST90016932	ieu-a-7	Coronary heart disease || id:ieu-a-7	|| id:ebi-a-GCST90016932	MR Egger	4.13329	12	0.980909
ebi-a-GCST90016932	ieu-a-7	Coronary heart disease || id:ieu-a-7	|| id:ebi-a-GCST90016932	Inverse variance weighted	5.52564	13	0.96173
ebi-a-GCST90016973	ieu-a-7	Coronary heart disease || id:ieu-a-7	|| id:ebi-a-GCST90016973	MR Egger	2.53802	5	0.770759
ebi-a-GCST90016973	ieu-a-7	Coronary heart disease || id:ieu-a-7	|| id:ebi-a-GCST90016973	Inverse variance weighted	3.96436	6	0.6815
ebi-a-GCST90016979	ieu-a-7	Coronary heart disease || id:ieu-a-7	|| id:ebi-a-GCST90016979	MR Egger	8.54988	7	0.286607
ebi-a-GCST90016979	ieu-a-7	Coronary heart disease || id:ieu-a-7	|| id:ebi-a-GCST90016979	Inverse variance weighted	8.56187	8	0.380591
ebi-a-GCST90017038	ieu-a-7	Coronary heart disease || id:ieu-a-7	|| id:ebi-a-GCST90017038	MR Egger	3.52236	9	0.939954
ebi-a-GCST90017038	ieu-a-7	Coronary heart disease || id:ieu-a-7	|| id:ebi-a-GCST90017038	Inverse variance weighted	4.15452	10	0.940107
ebi-a-GCST90017074	ieu-a-7	Coronary heart disease || id:ieu-a-7	|| id:ebi-a-GCST90017074	MR Egger	7.01247	8	0.535288
ebi-a-GCST90017074	ieu-a-7	Coronary heart disease || id:ieu-a-7	|| id:ebi-a-GCST90017074	Inverse variance weighted	7.20104	9	0.616197
ebi-a-GCST90017109	ieu-a-7	Coronary heart disease || id:ieu-a-7	|| id:ebi-a-GCST90017109	MR Egger	3.71397	6	0.715317
ebi-a-GCST90017109	ieu-a-7	Coronary heart disease || id:ieu-a-7	|| id:ebi-a-GCST90017109	Inverse variance weighted	3.97863	7	0.782236

## Sheet: Supplementary Table 5
Supplementary Table 5 Directional horizontal pleiotropy assessed by intercept term in MR Egger regression of the association between gut microbiota and CHD
Exposure	No.of SNP	Method	OR(95% CI)	or	or_lci95	or_uci95	P
class Lentisphaeria	8	IVW		0.927	0.866	0.992	0.028
	8	MR Egger		0.874	0.69	1.105	0.303
	8	Weighted median		0.941	0.864	1.025	0.166
	8	Weighted mode		0.954	0.837	1.087	0.505
Genus Butyricicoccus	7	IVW		0.884	0.794	0.983	0.023
	7	MR Egger		0.804	0.666	0.97	0.072
	7	Weighted median		0.874	0.757	1.009	0.066
	7	Weighted mode		0.868	0.741	1.016	0.129
Genus Clostridium innocuum group	9	IVW		1.08	1.011	1.153	0.022
	9	MR Egger		1.099	0.77	1.569	0.62
	9	Weighted median		1.028	0.941	1.123	0.542
	9	Weighted mode		1.035	0.91	1.177	0.615
Genus Oxalobacter	11	IVW		1.085	1.027	1.147	0.004
	11	MR Egger		1.203	0.928	1.559	0.197
	11	Weighted median		1.089	1.013	1.17	0.021
	11	Weighted mode		1.112	1.002	1.233	0.073
Genus Turicibacter	10	IVW		1.127	1.035	1.227	0.006
	10	MR Egger		1.042	0.726	1.496	0.827
	10	Weighted median		1.089	0.97	1.223	0.15
	10	Weighted mode		1.055	0.865	1.288	0.609
Order Victivallales	8	IVW		0.927	0.866	0.992	0.028
	8	MR Egger		0.874	0.69	1.105	0.303
	8	Weighted median		0.941	0.861	1.028	0.18
	8	Weighted mode		0.954	0.839	1.085	0.498

## Sheet: Supplementary Table 6
Supplementary Table 6 MR-PRESSO analysis for the association between gut microbiota and CHD
Exposure	MR Analysis	Causal Estimate	Sd	T-stat	P-value	lo_ci	up_ci	or	or_lci95	or_uci95
beta.exposure	Raw	-0.0759957	0.0260532	-2.91695	0.0224374	-0.12706	-0.0249315	0.92682	0.880681	0.975377
beta.exposure	Raw	-0.0692	0.0240442	-2.87804	0.0129421	-0.116327	-0.0220734	0.93314	0.890184	0.978168
beta.exposure	Raw	-0.123646	0.0441606	-2.79991	0.0311677	-0.210201	-0.0370909	0.883693	0.810422	0.963589
beta.exposure	Raw	0.0765402	0.0335245	2.28311	0.0518189	0.0108322	0.142248	1.07955	1.01089	1.15286
beta.exposure	Raw	0.0817208	0.0181681	4.49804	0.00114657	0.0461114	0.11733	1.08515	1.04719	1.12449
beta.exposure	Raw	0.119416	0.0389013	3.06973	0.0133599	0.0431699	0.195663	1.12684	1.04412	1.21612
beta.exposure	Raw	-0.0759957	0.0260532	-2.91695	0.0224374	-0.12706	-0.0249315	0.92682	0.880681	0.975377

## Sheet: Supplementary Table 7
Supplementary Table 7 Reverse MR analysis of Gut Microbiota to CHD
id.exposure	id.outcome	outcome	exposure	method	nsnp	b	se	pval	lo_ci	up_ci	or	or_lci95	or_uci95
ieu-a-7	ebi-a-GCST90016917	Gut microbiota abundance (class Gammaproteobacteria id.3303) || id:ebi-a-GCST90016917	|| id:ieu-a-7	Inverse variance weighted	86	0.0569621	0.0200855	0.00456853	0.0175945	0.0963298	1.05862	1.01775	1.10112
			|| id:ieu-a-7	MR Egger	86	0.105666	0.047571	0.0290253	0.0124273	0.198906	1.11145	1.0125	1.22007
			|| id:ieu-a-7	Weighted median	86	0.0696767	0.0319955	0.0294283	0.00696546	0.132388	1.07216	1.00699	1.14155
			|| id:ieu-a-7	Weighted mode	86	0.104883	0.0401271	0.0105898	0.0262344	0.183533	1.11058	1.02658	1.20145
ieu-a-7	ebi-a-GCST90016922	Gut microbiota abundance (class Negativicutes id.2164) || id:ebi-a-GCST90016922	|| id:ieu-a-7	Inverse variance weighted	86	0.0413793	0.0202367	0.0408786	0.00171524	0.0810433	1.04225	1.00172	1.08442
			|| id:ieu-a-7	MR Egger	86	0.0484621	0.0481814	0.317388	-0.0459734	0.142898	1.04966	0.955067	1.15361
			|| id:ieu-a-7	Weighted median	86	0.0673283	0.031474	0.0324216	0.0056393	0.129017	1.06965	1.00566	1.13771
			|| id:ieu-a-7	Weighted mode	86	0.0776796	0.0359657	0.0336023	0.00718689	0.148172	1.08078	1.00721	1.15971
ieu-a-7	ebi-a-GCST90016940	Gut microbiota abundance (family Lachnospiraceae id.1987) || id:ebi-a-GCST90016940	|| id:ieu-a-7	Inverse variance weighted	86	-0.0468079	0.0197956	0.0180515	-0.0856074	-0.00800851	0.954271	0.917955	0.992023
			|| id:ieu-a-7	MR Egger	86	-0.0804542	0.0469719	0.0904354	-0.172519	0.0116107	0.922697	0.841542	1.01168
			|| id:ieu-a-7	Weighted median	86	-0.0608213	0.0336829	0.0709646	-0.12684	0.00519713	0.940991	0.880875	1.00521
			|| id:ieu-a-7	Weighted mode	86	-0.0880725	0.0384203	0.024357	-0.163376	-0.0127686	0.915695	0.849272	0.987313
ieu-a-7	ebi-a-GCST90016948	Gut microbiota abundance (family Prevotellaceae id.960) || id:ebi-a-GCST90016948	|| id:ieu-a-7	Inverse variance weighted	86	0.0503121	0.0208885	0.0160137	0.00937063	0.0912536	1.0516	1.00941	1.09555
			|| id:ieu-a-7	MR Egger	86	0.0757204	0.0495926	0.130556	-0.0214812	0.172922	1.07866	0.978748	1.18877
			|| id:ieu-a-7	Weighted median	86	0.0200094	0.0352049	0.569785	-0.0489923	0.089011	1.02021	0.952188	1.09309
			|| id:ieu-a-7	Weighted mode	86	0.0159279	0.048681	0.744329	-0.0794869	0.111343	1.01606	0.92359	1.11778
ieu-a-7	ebi-a-GCST90016973	Gut microbiota abundance (genus Butyricicoccus id.2055) || id:ebi-a-GCST90016973	|| id:ieu-a-7	Inverse variance weighted	86	-0.0525277	0.0193732	0.00670072	-0.0904992	-0.0145563	0.948828	0.913475	0.985549
			|| id:ieu-a-7	MR Egger	86	-0.112282	0.0457118	0.0160977	-0.201877	-0.0226865	0.893792	0.817196	0.977569
			|| id:ieu-a-7	Weighted median	86	-0.0633608	0.0313019	0.0429514	-0.124713	-0.00200904	0.938605	0.882751	0.997993
			|| id:ieu-a-7	Weighted mode	86	-0.0771602	0.0366667	0.0383002	-0.149027	-0.00529338	0.925742	0.861546	0.994721
ieu-a-7	ebi-a-GCST90017011	Gut microbiota abundance (genus Fusicatenibacter id.11305) || id:ebi-a-GCST90017011	|| id:ieu-a-7	Inverse variance weighted	86	-0.0391751	0.0196969	0.0467127	-0.077781	-0.000569151	0.961582	0.925167	0.999431
			|| id:ieu-a-7	MR Egger	86	-0.0539317	0.0468139	0.252571	-0.145687	0.0378236	0.947497	0.864428	1.03855
			|| id:ieu-a-7	Weighted median	86	-0.0629917	0.0310631	0.0425745	-0.123875	-0.00210796	0.938951	0.88349	0.997894
			|| id:ieu-a-7	Weighted mode	86	-0.0730344	0.0372072	0.0529271	-0.14596	-0.000108239	0.929569	0.864192	0.999892
ieu-a-7	ebi-a-GCST90017027	Gut microbiota abundance (genus Lachnospiraceae UCG008 id.11328) || id:ebi-a-GCST90017027	|| id:ieu-a-7	Inverse variance weighted	85	-0.0632938	0.0303726	0.0371682	-0.122824	-0.00376352	0.938668	0.884419	0.996244
			|| id:ieu-a-7	MR Egger	85	-0.0789236	0.0716257	0.273695	-0.21931	0.0614628	0.924111	0.803073	1.06339
			|| id:ieu-a-7	Weighted median	85	-0.10193	0.0501849	0.0422459	-0.200292	-0.00356762	0.903093	0.818491	0.996439
			|| id:ieu-a-7	Weighted mode	85	-0.131632	0.0633639	0.0408189	-0.255825	-0.00743893	0.876663	0.774277	0.992589
ieu-a-7	ebi-a-GCST90017088	Gut microbiota abundance (genus Veillonella id.2198) || id:ebi-a-GCST90017088	|| id:ieu-a-7	Inverse variance weighted	86	0.0716073	0.0264288	0.00673952	0.019807	0.123408	1.07423	1.02	1.13135
			|| id:ieu-a-7	MR Egger	86	0.0885807	0.0627366	0.16166	-0.034383	0.211544	1.09262	0.966201	1.23558
			|| id:ieu-a-7	Weighted median	86	0.0911404	0.0436533	0.0368138	0.00557991	0.176701	1.09542	1.0056	1.19327
			|| id:ieu-a-7	Weighted mode	86	0.0980562	0.0542785	0.0743734	-0.00832972	0.204442	1.10302	0.991705	1.22684
ieu-a-7	ebi-a-GCST90017107	Gut microbiota abundance (order Selenomonadales id.2165) || id:ebi-a-GCST90017107	|| id:ieu-a-7	Inverse variance weighted	86	0.0413793	0.0202367	0.0408786	0.00171524	0.0810433	1.04225	1.00172	1.08442
			|| id:ieu-a-7	MR Egger	86	0.0484621	0.0481814	0.317388	-0.0459734	0.142898	1.04966	0.955067	1.15361
			|| id:ieu-a-7	Weighted median	86	0.0673283	0.031742	0.0339124	0.00511401	0.129543	1.06965	1.00513	1.13831
			|| id:ieu-a-7	Weighted mode	86	0.0776796	0.0356678	0.0321866	0.00777067	0.147589	1.08078	1.0078	1.15904

## Sheet: Supplementary Table 8
Supplementary Table 8 Instrumental variables used in the MR analysis of the association between CHD and gut microbiota.
SNP	effect_allele.exposure	other_allele.exposure	effect_allele.outcome	other_allele.outcome	beta.exposure	beta.outcome	eaf.exposure	eaf.outcome	remove	palindromic	ambiguous	id.outcome	chr	pos	se.outcome	samplesize.outcome	pval.outcome	outcome	originalname.outcome	outcome.deprecated	mr_keep.outcome	data_source.outcome	samplesize.exposure	chr.exposure	pval.exposure	se.exposure	pos.exposure	id.exposure	exposure	mr_keep.exposure	pval_origin.exposure	data_source.exposure	action	mr_keep	R2	F	FMean	F_pow_beta_se
rs10071096	A	G	A	G	-0.048488	0.000485424	0.294825		FALSE	FALSE	FALSE	ebi-a-GCST90016917	5	4012694	0.012174	14306	0.941941	Gut microbiota abundance (class Gammaproteobacteria id.3303) || id:ebi-a-GCST90016917	Gut microbiota abundance (class Gammaproteobacteria id.3303)	Gut microbiota abundance (class Gammaproteobacteria id.3303) || ||	TRUE	igd	184305	5	2.06001e-06	0.0102143	4012694	ieu-a-7	|| id:ieu-a-7	TRUE	reported	igd	2	TRUE	0.000977597	180.35	341.177	22.5347
rs10818576	G	T	G	T	0.054718	0.0170405	0.25109		FALSE	FALSE	FALSE	ebi-a-GCST90016917	9	124412948	0.0130911	14306	0.188469	Gut microbiota abundance (class Gammaproteobacteria id.3303) || id:ebi-a-GCST90016917	Gut microbiota abundance (class Gammaproteobacteria id.3303)	Gut microbiota abundance (class Gammaproteobacteria id.3303) || ||	TRUE	igd	184305	9	7.23003e-07	0.0110431	124412948	ieu-a-7	|| id:ieu-a-7	TRUE	reported	igd	2	TRUE	0.00112603	207.764	341.177	24.5515
rs10840293	A	G	A	G	0.054714	-0.00771864	0.549821		FALSE	FALSE	FALSE	ebi-a-GCST90016917	11	9751196	0.0114394	14306	0.487808	Gut microbiota abundance (class Gammaproteobacteria id.3303) || id:ebi-a-GCST90016917	Gut microbiota abundance (class Gammaproteobacteria id.3303)	Gut microbiota abundance (class Gammaproteobacteria id.3303) || ||	TRUE	igd	184305	11	1.28e-08	0.009619	9751196	ieu-a-7	|| id:ieu-a-7	TRUE	reported	igd	2	TRUE	0.00148195	273.533	341.177	32.3547
rs11065979	T	C	T	C	0.068556	0.0110139	0.365499		FALSE	FALSE	FALSE	ebi-a-GCST90016917	12	112059557	0.0114644	14306	0.344587	Gut microbiota abundance (class Gammaproteobacteria id.3303) || id:ebi-a-GCST90016917	Gut microbiota abundance (class Gammaproteobacteria id.3303)	Gut microbiota abundance (class Gammaproteobacteria id.3303) || ||	TRUE	igd	184305	12	1.93001e-10	0.0107672	112059557	ieu-a-7	|| id:ieu-a-7	TRUE	reported	igd	2	TRUE	0.00217991	402.642	341.177	40.5402
rs11099493	G	A	G	A	-0.048294	0.00518246	0.293912		FALSE	FALSE	FALSE	ebi-a-GCST90016917	4	82587050	0.0121807	14306	0.676549	Gut microbiota abundance (class Gammaproteobacteria id.3303) || id:ebi-a-GCST90016917	Gut microbiota abundance (class Gammaproteobacteria id.3303)	Gut microbiota abundance (class Gammaproteobacteria id.3303) || ||	TRUE	igd	184305	4	3.80996e-06	0.01045	82587050	ieu-a-7	|| id:ieu-a-7	TRUE	reported	igd	2	TRUE	0.000968038	178.585	341.177	21.3577
rs11191416	G	T	G	T	-0.079249	0.0346473	0.12747		FALSE	FALSE	FALSE	ebi-a-GCST90016917	10	104604916	0.0177899	14306	0.0595895	Gut microbiota abundance (class Gammaproteobacteria id.3303) || id:ebi-a-GCST90016917	Gut microbiota abundance (class Gammaproteobacteria id.3303)	Gut microbiota abundance (class Gammaproteobacteria id.3303) || ||	TRUE	igd	184305	10	4.64997e-09	0.0135252	104604916	ieu-a-7	|| id:ieu-a-7	TRUE	reported	igd	2	TRUE	0.00139703	257.837	341.177	34.3321
rs113756303	T	G	T	G	0.061785	0.0142764	0.183862		FALSE	FALSE	FALSE	ebi-a-GCST90016917	8	26102772	0.013808	14306	0.307016	Gut microbiota abundance (class Gammaproteobacteria id.3303) || id:ebi-a-GCST90016917	Gut microbiota abundance (class Gammaproteobacteria id.3303)	Gut microbiota abundance (class Gammaproteobacteria id.3303) || ||	TRUE	igd	184305	8	7.38006e-06	0.0137838	26102772	ieu-a-7	|| id:ieu-a-7	TRUE	reported	igd	2	TRUE	0.00114565	211.389	341.177	20.0922
rs11556924	T	C	T	C	-0.072569	-0.0252226	0.313325		FALSE	FALSE	FALSE	ebi-a-GCST90016917	7	129663496	0.011671	14306	0.0287587	Gut microbiota abundance (class Gammaproteobacteria id.3303) || id:ebi-a-GCST90016917	Gut microbiota abundance (class Gammaproteobacteria id.3303)	Gut microbiota abundance (class Gammaproteobacteria id.3303) || ||	TRUE	igd	184305	7	5.33949e-11	0.0110605	129663496	ieu-a-7	|| id:ieu-a-7	TRUE	reported	igd	2	TRUE	0.0022661	418.597	341.177	43.048
rs115654617	A	C	A	C	0.137846	-0.0128663	0.106962		FALSE	FALSE	FALSE	ebi-a-GCST90016917	2	203893999	0.0174001	14306	0.480021	Gut microbiota abundance (class Gammaproteobacteria id.3303) || id:ebi-a-GCST90016917	Gut microbiota abundance (class Gammaproteobacteria id.3303)	Gut microbiota abundance (class Gammaproteobacteria id.3303) || ||	TRUE	igd	184305	2	3.12033e-18	0.0158314	203893999	ieu-a-7	|| id:ieu-a-7	TRUE	reported	igd	2	TRUE	0.00363009	671.475	341.177	75.814
rs11723436	G	A	G	A	0.05401	0.00603121	0.305497		FALSE	FALSE	FALSE	ebi-a-GCST90016917	4	120901336	0.0120642	14306	0.599162	Gut microbiota abundance (class Gammaproteobacteria id.3303) || id:ebi-a-GCST90016917	Gut microbiota abundance (class Gammaproteobacteria id.3303)	Gut microbiota abundance (class Gammaproteobacteria id.3303) || ||	TRUE	igd	184305	4	1.68e-07	0.010324	120901336	ieu-a-7	|| id:ieu-a-7	TRUE	reported	igd	2	TRUE	0.00123783	228.418	341.177	27.3686
rs11838776	A	G	A	G	0.068566	-0.0166143	0.263277		FALSE	FALSE	FALSE	ebi-a-GCST90016917	13	111040681	0.0126769	14306	0.150312	Gut microbiota abundance (class Gammaproteobacteria id.3303) || id:ebi-a-GCST90016917	Gut microbiota abundance (class Gammaproteobacteria id.3303)	Gut microbiota abundance (class Gammaproteobacteria id.3303) || ||	TRUE	igd	184305	13	1.83e-10	0.0107552	111040681	ieu-a-7	|| id:ieu-a-7	TRUE	reported	igd	2	TRUE	0.00182375	336.736	341.177	40.6425
rs1199338	C	A	C	A	0.073596	-0.00515165	0.161866		FALSE	FALSE	FALSE	ebi-a-GCST90016917	3	138087467	0.0148703	14306	0.751381	Gut microbiota abundance (class Gammaproteobacteria id.3303) || id:ebi-a-GCST90016917	Gut microbiota abundance (class Gammaproteobacteria id.3303)	Gut microbiota abundance (class Gammaproteobacteria id.3303) || ||	TRUE	igd	184305	3	3.89996e-09	0.0124987	138087467	ieu-a-7	|| id:ieu-a-7	TRUE	reported	igd	2	TRUE	0.00146963	271.256	341.177	34.672
rs12202017	G	A	G	A	-0.066813	-0.00835175	0.300047		FALSE	FALSE	FALSE	ebi-a-GCST90016917	6	134173151	0.0123539	14306	0.460083	Gut microbiota abundance (class Gammaproteobacteria id.3303) || id:ebi-a-GCST90016917	Gut microbiota abundance (class Gammaproteobacteria id.3303)	Gut microbiota abundance (class Gammaproteobacteria id.3303) || ||	TRUE	igd	184305	6	1.98016e-11	0.0099612	134173151	ieu-a-7	|| id:ieu-a-7	TRUE	reported	igd	2	TRUE	0.00187504	346.224	341.177	44.9882
rs12801636	A	G	A	G	-0.04993	0.00698335	0.240589		FALSE	FALSE	FALSE	ebi-a-GCST90016917	11	65391317	0.0131748	14306	0.629996	Gut microbiota abundance (class Gammaproteobacteria id.3303) || id:ebi-a-GCST90016917	Gut microbiota abundance (class Gammaproteobacteria id.3303)	Gut microbiota abundance (class Gammaproteobacteria id.3303) || ||	TRUE	igd	184305	11	5.21003e-06	0.0109584	65391317	ieu-a-7	|| id:ieu-a-7	TRUE	reported	igd	2	TRUE	0.000910974	168.048	341.177	20.7601
rs12826942	G	A	G	A	0.051693	-0.00259855	0.237515		FALSE	FALSE	FALSE	ebi-a-GCST90016917	12	42796300	0.0132429	14306	0.873348	Gut microbiota abundance (class Gammaproteobacteria id.3303) || id:ebi-a-GCST90016917	Gut microbiota abundance (class Gammaproteobacteria id.3303)	Gut microbiota abundance (class Gammaproteobacteria id.3303) || ||	TRUE	igd	184305	12	2.61999e-06	0.0110018	42796300	ieu-a-7	|| id:ieu-a-7	TRUE	reported	igd	2	TRUE	0.000967867	178.554	341.177	22.0768
rs12897	A	G	A	G	-0.049678	0.00856992	0.55613		FALSE	FALSE	FALSE	ebi-a-GCST90016917	3	172115902	0.0115465	14306	0.487137	Gut microbiota abundance (class Gammaproteobacteria id.3303) || id:ebi-a-GCST90016917	Gut microbiota abundance (class Gammaproteobacteria id.3303)	Gut microbiota abundance (class Gammaproteobacteria id.3303) || ||	TRUE	igd	184305	3	4.33002e-07	0.0098297	172115902	ieu-a-7	|| id:ieu-a-7	TRUE	reported	igd	2	TRUE	0.0012184	224.829	341.177	25.5416
rs13734	A	G	A	G	0.050403	0.0190114	0.220215		FALSE	FALSE	FALSE	ebi-a-GCST90016917	20	17594729	0.014095	14306	0.166191	Gut microbiota abundance (class Gammaproteobacteria id.3303) || id:ebi-a-GCST90016917	Gut microbiota abundance (class Gammaproteobacteria id.3303)	Gut microbiota abundance (class Gammaproteobacteria id.3303) || ||	TRUE	igd	184305	20	7.64997e-06	0.0112636	17594729	ieu-a-7	|| id:ieu-a-7	TRUE	reported	igd	2	TRUE	0.000872498	160.944	341.177	20.0243
rs139833223	A	G	A	G	0.079395	0.0238589	0.102993		FALSE	FALSE	FALSE	ebi-a-GCST90016917	19	41755390	0.0181821	14306	0.208107	Gut microbiota abundance (class Gammaproteobacteria id.3303) || id:ebi-a-GCST90016917	Gut microbiota abundance (class Gammaproteobacteria id.3303)	Gut microbiota abundance (class Gammaproteobacteria id.3303) || ||	TRUE	igd	184305	19	3.51998e-07	0.0155881	41755390	ieu-a-7	|| id:ieu-a-7	TRUE	reported	igd	2	TRUE	0.00116472	214.911	341.177	25.9418
rs1412444	T	C	T	C	0.066812	0.0125253	0.369131		FALSE	FALSE	FALSE	ebi-a-GCST90016917	10	91002927	0.0118622	14306	0.298254	Gut microbiota abundance (class Gammaproteobacteria id.3303) || id:ebi-a-GCST90016917	Gut microbiota abundance (class Gammaproteobacteria id.3303)	Gut microbiota abundance (class Gammaproteobacteria id.3303) || ||	TRUE	igd	184305	10	5.14991e-12	0.0096809	91002927	ieu-a-7	|| id:ieu-a-7	TRUE	reported	igd	2	TRUE	0.00207902	383.968	341.177	47.6297
rs16986953	A	G	A	G	0.08516	-0.00581112	0.104706		FALSE	FALSE	FALSE	ebi-a-GCST90016917	2	19942473	0.0201391	14306	0.713009	Gut microbiota abundance (class Gammaproteobacteria id.3303) || id:ebi-a-GCST90016917	Gut microbiota abundance (class Gammaproteobacteria id.3303)	Gut microbiota abundance (class Gammaproteobacteria id.3303) || ||	TRUE	igd	184305	2	1.45001e-08	0.0150265	19942473	ieu-a-7	|| id:ieu-a-7	TRUE	reported	igd	2	TRUE	0.00135969	250.935	341.177	32.1185
rs17087335	T	G	T	G	0.060764	0.00684272	0.214637		FALSE	FALSE	FALSE	ebi-a-GCST90016917	4	57838583	0.0138558	14306	0.628488	Gut microbiota abundance (class Gammaproteobacteria id.3303) || id:ebi-a-GCST90016917	Gut microbiota abundance (class Gammaproteobacteria id.3303)	Gut microbiota abundance (class Gammaproteobacteria id.3303) || ||	TRUE	igd	184305	4	4.58997e-08	0.0111159	57838583	ieu-a-7	|| id:ieu-a-7	TRUE	reported	igd	2	TRUE	0.00124479	229.705	341.177	29.8816
rs17678683	G	T	G	T	0.098786	-0.0102033	0.087681		FALSE	FALSE	FALSE	ebi-a-GCST90016917	2	145286559	0.0192613	14306	0.636101	Gut microbiota abundance (class Gammaproteobacteria id.3303) || id:ebi-a-GCST90016917	Gut microbiota abundance (class Gammaproteobacteria id.3303)	Gut microbiota abundance (class Gammaproteobacteria id.3303) || ||	TRUE	igd	184305	2	2.99999e-09	0.0166548	145286559	ieu-a-7	|| id:ieu-a-7	TRUE	reported	igd	2	TRUE	0.00156125	288.193	341.177	35.1813
rs17843797	G	T	G	T	0.064029	0.037408	0.127234		FALSE	FALSE	FALSE	ebi-a-GCST90016917	3	124453022	0.0173149	14306	0.0266391	Gut microbiota abundance (class Gammaproteobacteria id.3303) || id:ebi-a-GCST90016917	Gut microbiota abundance (class Gammaproteobacteria id.3303)	Gut microbiota abundance (class Gammaproteobacteria id.3303) || ||	TRUE	igd	184305	3	2.43002e-06	0.0135839	124453022	ieu-a-7	|| id:ieu-a-7	TRUE	reported	igd	2	TRUE	0.000910509	167.963	341.177	22.218
rs1870634	G	T	G	T	0.075878	0.0136383	0.637485		FALSE	FALSE	FALSE	ebi-a-GCST90016917	10	44480811	0.0118384	14306	0.271732	Gut microbiota abundance (class Gammaproteobacteria id.3303) || id:ebi-a-GCST90016917	Gut microbiota abundance (class Gammaproteobacteria id.3303)	Gut microbiota abundance (class Gammaproteobacteria id.3303) || ||	TRUE	igd	184305	10	5.55009e-15	0.0097113	44480811	ieu-a-7	|| id:ieu-a-7	TRUE	reported	igd	2	TRUE	0.00266108	491.753	341.177	61.0488
rs1873197	A	G	A	G	-0.081092	-0.00884015	0.079745		FALSE	FALSE	FALSE	ebi-a-GCST90016917	4	38911595	0.0290555	14306	0.83481	Gut microbiota abundance (class Gammaproteobacteria id.3303) || id:ebi-a-GCST90016917	Gut microbiota abundance (class Gammaproteobacteria id.3303)	Gut microbiota abundance (class Gammaproteobacteria id.3303) || ||	TRUE	igd	184305	4	3.32001e-06	0.0174402	38911595	ieu-a-7	|| id:ieu-a-7	TRUE	reported	igd	2	TRUE	0.000965156	178.053	341.177	21.6199
rs1924981	T	C	T	C	0.050137	0.00350106	0.341378		FALSE	FALSE	FALSE	ebi-a-GCST90016917	13	29022645	0.0119496	14306	0.763454	Gut microbiota abundance (class Gammaproteobacteria id.3303) || id:ebi-a-GCST90016917	Gut microbiota abundance (class Gammaproteobacteria id.3303)	Gut microbiota abundance (class Gammaproteobacteria id.3303) || ||	TRUE	igd	184305	13	5.10999e-07	0.0099829	29022645	ieu-a-7	|| id:ieu-a-7	TRUE	reported	igd	2	TRUE	0.00113036	208.565	341.177	25.2234
rs194937	A	G	A	G	0.057339	-0.000875567	0.163253		FALSE	FALSE	FALSE	ebi-a-GCST90016917	6	82442022	0.0152206	14306	0.974765	Gut microbiota abundance (class Gammaproteobacteria id.3303) || id:ebi-a-GCST90016917	Gut microbiota abundance (class Gammaproteobacteria id.3303)	Gut microbiota abundance (class Gammaproteobacteria id.3303) || ||	TRUE	igd	184305	6	3.11e-06	0.0122956	82442022	ieu-a-7	|| id:ieu-a-7	TRUE	reported	igd	2	TRUE	0.000898226	165.695	341.177	21.7471
rs2001846	C	T	C	T	-0.046146	-0.0157506	0.519792		FALSE	FALSE	FALSE	ebi-a-GCST90016917	8	126478450	0.01123	14306	0.163093	Gut microbiota abundance (class Gammaproteobacteria id.3303) || id:ebi-a-GCST90016917	Gut microbiota abundance (class Gammaproteobacteria id.3303)	Gut microbiota abundance (class Gammaproteobacteria id.3303) || ||	TRUE	igd	184305	8	5.92994e-07	0.009241	126478450	ieu-a-7	|| id:ieu-a-7	TRUE	reported	igd	2	TRUE	0.00106306	196.133	341.177	24.9362
rs2107595	A	G	A	G	0.073415	-0.00305429	0.20047		FALSE	FALSE	FALSE	ebi-a-GCST90016917	7	19049388	0.0146626	14306	0.847217	Gut microbiota abundance (class Gammaproteobacteria id.3303) || id:ebi-a-GCST90016917	Gut microbiota abundance (class Gammaproteobacteria id.3303)	Gut microbiota abundance (class Gammaproteobacteria id.3303) || ||	TRUE	igd	184305	7	8.05008e-11	0.0112951	19049388	ieu-a-7	|| id:ieu-a-7	TRUE	reported	igd	2	TRUE	0.00172776	318.983	341.177	42.2464
rs2128739	C	A	C	A	-0.065565	-0.00451607	0.676464		FALSE	FALSE	FALSE	ebi-a-GCST90016917	11	103673277	0.0124933	14306	0.711616	Gut microbiota abundance (class Gammaproteobacteria id.3303) || id:ebi-a-GCST90016917	Gut microbiota abundance (class Gammaproteobacteria id.3303)	Gut microbiota abundance (class Gammaproteobacteria id.3303) || ||	TRUE	igd	184305	11	7.05018e-11	0.0100568	103673277	ieu-a-7	|| id:ieu-a-7	TRUE	reported	igd	2	TRUE	0.00188166	347.45	341.177	42.5035
rs2153219	G	A	G	A	-0.055186	-0.00378792	0.185873		FALSE	FALSE	FALSE	ebi-a-GCST90016917	6	149755695	0.0153428	14306	0.805197	Gut microbiota abundance (class Gammaproteobacteria id.3303) || id:ebi-a-GCST90016917	Gut microbiota abundance (class Gammaproteobacteria id.3303)	Gut microbiota abundance (class Gammaproteobacteria id.3303) || ||	TRUE	igd	184305	6	3.27997e-06	0.0118622	149755695	ieu-a-7	|| id:ieu-a-7	TRUE	reported	igd	2	TRUE	0.000921714	170.031	341.177	21.6435
rs2244608	G	A	G	A	0.047554	0.00212699	0.348503		FALSE	FALSE	FALSE	ebi-a-GCST90016917	12	121416988	0.0120191	14306	0.854291	Gut microbiota abundance (class Gammaproteobacteria id.3303) || id:ebi-a-GCST90016917	Gut microbiota abundance (class Gammaproteobacteria id.3303)	Gut microbiota abundance (class Gammaproteobacteria id.3303) || ||	TRUE	igd	184305	12	1.02e-06	0.0097276	121416988	ieu-a-7	|| id:ieu-a-7	TRUE	reported	igd	2	TRUE	0.00102689	189.453	341.177	23.8981
rs2280003	T	C	T	C	-0.043967	0.000755975	0.32594		FALSE	FALSE	FALSE	ebi-a-GCST90016917	4	95575601	0.0117197	14306	0.952381	Gut microbiota abundance (class Gammaproteobacteria id.3303) || id:ebi-a-GCST90016917	Gut microbiota abundance (class Gammaproteobacteria id.3303)	Gut microbiota abundance (class Gammaproteobacteria id.3303) || ||	TRUE	igd	184305	4	8.55993e-06	0.0098786	95575601	ieu-a-7	|| id:ieu-a-7	TRUE	reported	igd	2	TRUE	0.000849415	156.683	341.177	19.809
rs2487928	A	G	A	G	0.062633	-0.000917692	0.418221		FALSE	FALSE	FALSE	ebi-a-GCST90016917	10	30323892	0.0112707	14306	0.980739	Gut microbiota abundance (class Gammaproteobacteria id.3303) || id:ebi-a-GCST90016917	Gut microbiota abundance (class Gammaproteobacteria id.3303)	Gut microbiota abundance (class Gammaproteobacteria id.3303) || ||	TRUE	igd	184305	10	4.40961e-11	0.0095049	30323892	ieu-a-7	|| id:ieu-a-7	TRUE	reported	igd	2	TRUE	0.00190898	352.503	341.177	43.4222
rs2519093	T	C	T	C	0.079704	-0.00982058	0.190872		FALSE	FALSE	FALSE	ebi-a-GCST90016917	9	136141870	0.014028	14306	0.514834	Gut microbiota abundance (class Gammaproteobacteria id.3303) || id:ebi-a-GCST90016917	Gut microbiota abundance (class Gammaproteobacteria id.3303)	Gut microbiota abundance (class Gammaproteobacteria id.3303) || ||	TRUE	igd	184305	9	1.18987e-11	0.0117524	136141870	ieu-a-7	|| id:ieu-a-7	TRUE	reported	igd	2	TRUE	0.00196223	362.356	341.177	45.9946
rs2552527	G	T	G	T	-0.051188	-0.00659565	0.406314		FALSE	FALSE	FALSE	ebi-a-GCST90016917	2	218688596	0.0113885	14306	0.574458	Gut microbiota abundance (class Gammaproteobacteria id.3303) || id:ebi-a-GCST90016917	Gut microbiota abundance (class Gammaproteobacteria id.3303)	Gut microbiota abundance (class Gammaproteobacteria id.3303) || ||	TRUE	igd	184305	2	1.31e-07	0.0096983	218688596	ieu-a-7	|| id:ieu-a-7	TRUE	reported	igd	2	TRUE	0.00126411	233.274	341.177	27.8577
rs2681472	G	A	G	A	0.074114	-0.0111834	0.201306		FALSE	FALSE	FALSE	ebi-a-GCST90016917	12	90008959	0.0150814	14306	0.490174	Gut microbiota abundance (class Gammaproteobacteria id.3303) || id:ebi-a-GCST90016917	Gut microbiota abundance (class Gammaproteobacteria id.3303)	Gut microbiota abundance (class Gammaproteobacteria id.3303) || ||	TRUE	igd	184305	12	6.17021e-11	0.0113331	90008959	ieu-a-7	|| id:ieu-a-7	TRUE	reported	igd	2	TRUE	0.00176631	326.113	341.177	42.7664
rs2789422	A	G	A	G	-0.047312	0.000621462	0.391593		FALSE	FALSE	FALSE	ebi-a-GCST90016917	1	159892088	0.0115742	14306	0.950959	Gut microbiota abundance (class Gammaproteobacteria id.3303) || id:ebi-a-GCST90016917	Gut microbiota abundance (class Gammaproteobacteria id.3303)	Gut microbiota abundance (class Gammaproteobacteria id.3303) || ||	TRUE	igd	184305	1	2.45997e-06	0.0100416	159892088	ieu-a-7	|| id:ieu-a-7	TRUE	reported	igd	2	TRUE	0.0010666	196.788	341.177	22.1992
rs2820315	T	C	T	C	0.046682	-0.029611	0.283686		FALSE	FALSE	FALSE	ebi-a-GCST90016917	1	201872264	0.0124899	14306	0.0248622	Gut microbiota abundance (class Gammaproteobacteria id.3303) || id:ebi-a-GCST90016917	Gut microbiota abundance (class Gammaproteobacteria id.3303)	Gut microbiota abundance (class Gammaproteobacteria id.3303) || ||	TRUE	igd	184305	1	6.07995e-06	0.0103196	201872264	ieu-a-7	|| id:ieu-a-7	TRUE	reported	igd	2	TRUE	0.000885667	163.376	341.177	20.4632
rs28451064	A	G	A	G	0.127571	0.0108287	0.121186		FALSE	FALSE	FALSE	ebi-a-GCST90016917	21	35593827	0.0170205	14306	0.519086	Gut microbiota abundance (class Gammaproteobacteria id.3303) || id:ebi-a-GCST90016917	Gut microbiota abundance (class Gammaproteobacteria id.3303)	Gut microbiota abundance (class Gammaproteobacteria id.3303) || ||	TRUE	igd	184305	21	1.33015e-15	0.015952	35593827	ieu-a-7	|| id:ieu-a-7	TRUE	reported	igd	2	TRUE	0.00346644	641.097	341.177	63.9549
rs28470722	A	G	A	G	0.049459	-0.00125885	0.408746		FALSE	FALSE	FALSE	ebi-a-GCST90016917	1	38386727	0.0113027	14306	0.936294	Gut microbiota abundance (class Gammaproteobacteria id.3303) || id:ebi-a-GCST90016917	Gut microbiota abundance (class Gammaproteobacteria id.3303)	Gut microbiota abundance (class Gammaproteobacteria id.3303) || ||	TRUE	igd	184305	1	9.84011e-07	0.0101046	38386727	ieu-a-7	|| id:ieu-a-7	TRUE	reported	igd	2	TRUE	0.00118236	218.17	341.177	23.9581
rs288187	T	C	T	C	-0.057255	-0.0148473	0.175807		FALSE	FALSE	FALSE	ebi-a-GCST90016917	5	107344426	0.0146547	14306	0.301229	Gut microbiota abundance (class Gammaproteobacteria id.3303) || id:ebi-a-GCST90016917	Gut microbiota abundance (class Gammaproteobacteria id.3303)	Gut microbiota abundance (class Gammaproteobacteria id.3303) || ||	TRUE	igd	184305	5	4.41998e-06	0.0124726	107344426	ieu-a-7	|| id:ieu-a-7	TRUE	reported	igd	2	TRUE	0.000949996	175.254	341.177	21.0723
rs2891168	G	A	G	A	0.193401	0.0260145	0.488668		FALSE	FALSE	FALSE	ebi-a-GCST90016917	9	22098619	0.0112307	14306	0.0199191	Gut microbiota abundance (class Gammaproteobacteria id.3303) || id:ebi-a-GCST90016917	Gut microbiota abundance (class Gammaproteobacteria id.3303)	Gut microbiota abundance (class Gammaproteobacteria id.3303) || ||	TRUE	igd	184305	9	2.28981e-98	0.0091877	22098619	ieu-a-7	|| id:ieu-a-7	TRUE	reported	igd	2	TRUE	0.0186924	3510.68	341.177	443.102
rs34232196	T	C	T	C	-0.059857	-0.0212941	0.241301		FALSE	FALSE	FALSE	ebi-a-GCST90016917	1	55489542	0.0129987	14306	0.104273	Gut microbiota abundance (class Gammaproteobacteria id.3303) || id:ebi-a-GCST90016917	Gut microbiota abundance (class Gammaproteobacteria id.3303)	Gut microbiota abundance (class Gammaproteobacteria id.3303) || ||	TRUE	igd	184305	1	1.47001e-07	0.0113885	55489542	ieu-a-7	|| id:ieu-a-7	TRUE	reported	igd	2	TRUE	0.00131186	242.098	341.177	27.6247
rs35465346	A	G	A	G	-0.064636	0.0181655	0.158595		FALSE	FALSE	FALSE	ebi-a-GCST90016917	1	22132518	0.0152093	14306	0.226526	Gut microbiota abundance (class Gammaproteobacteria id.3303) || id:ebi-a-GCST90016917	Gut microbiota abundance (class Gammaproteobacteria id.3303)	Gut microbiota abundance (class Gammaproteobacteria id.3303) || ||	TRUE	igd	184305	1	4.82003e-06	0.0141357	22132518	ieu-a-7	|| id:ieu-a-7	TRUE	reported	igd	2	TRUE	0.001115	205.727	341.177	20.9081
rs35879803	A	C	A	C	-0.047793	-0.0057207	0.298357		FALSE	FALSE	FALSE	ebi-a-GCST90016917	4	146782837	0.012277	14306	0.715651	Gut microbiota abundance (class Gammaproteobacteria id.3303) || id:ebi-a-GCST90016917	Gut microbiota abundance (class Gammaproteobacteria id.3303)	Gut microbiota abundance (class Gammaproteobacteria id.3303) || ||	TRUE	igd	184305	4	4.74002e-06	0.0104446	146782837	ieu-a-7	|| id:ieu-a-7	TRUE	reported	igd	2	TRUE	0.000956337	176.425	341.177	20.9385
rs35895680	A	C	A	C	-0.056655	-0.0147509	0.284129		FALSE	FALSE	FALSE	ebi-a-GCST90016917	17	47060322	0.0122856	14306	0.197117	Gut microbiota abundance (class Gammaproteobacteria id.3303) || id:ebi-a-GCST90016917	Gut microbiota abundance (class Gammaproteobacteria id.3303)	Gut microbiota abundance (class Gammaproteobacteria id.3303) || ||	TRUE	igd	184305	17	3.76002e-07	0.0111506	47060322	ieu-a-7	|| id:ieu-a-7	TRUE	reported	igd	2	TRUE	0.00130574	240.966	341.177	25.8155
rs3760128	G	A	G	A	-0.044374	0.0193848	0.340555		FALSE	FALSE	FALSE	ebi-a-GCST90016917	17	73886888	0.0118682	14306	0.102973	Gut microbiota abundance (class Gammaproteobacteria id.3303) || id:ebi-a-GCST90016917	Gut microbiota abundance (class Gammaproteobacteria id.3303)	Gut microbiota abundance (class Gammaproteobacteria id.3303) || ||	TRUE	igd	184305	17	9.08992e-06	0.0099992	73886888	ieu-a-7	|| id:ieu-a-7	TRUE	reported	igd	2	TRUE	0.000884409	163.143	341.177	19.6937
rs3918226	T	C	T	C	0.133315	0.0112959	0.064515		FALSE	FALSE	FALSE	ebi-a-GCST90016917	7	150690176	0.0217324	14306	0.62553	Gut microbiota abundance (class Gammaproteobacteria id.3303) || id:ebi-a-GCST90016917	Gut microbiota abundance (class Gammaproteobacteria id.3303)	Gut microbiota abundance (class Gammaproteobacteria id.3303) || ||	TRUE	igd	184305	7	1.69001e-09	0.0221275	150690176	ieu-a-7	|| id:ieu-a-7	TRUE	reported	igd	2	TRUE	0.00214529	396.233	341.177	36.2989
rs4074793	G	A	G	A	0.075164	0.0544873	0.078867		FALSE	FALSE	FALSE	ebi-a-GCST90016917	5	52193125	0.0205561	14306	0.00726323	Gut microbiota abundance (class Gammaproteobacteria id.3303) || id:ebi-a-GCST90016917	Gut microbiota abundance (class Gammaproteobacteria id.3303)	Gut microbiota abundance (class Gammaproteobacteria id.3303) || ||	TRUE	igd	184305	5	9.87006e-06	0.0170057	52193125	ieu-a-7	|| id:ieu-a-7	TRUE	reported	igd	2	TRUE	0.000820857	151.411	341.177	19.5358
rs4076834	G	T	G	T	-0.10645	0.00481759	0.062779		FALSE	FALSE	FALSE	ebi-a-GCST90016917	2	44081627	0.0232391	14306	0.798451	Gut microbiota abundance (class Gammaproteobacteria id.3303) || id:ebi-a-GCST90016917	Gut microbiota abundance (class Gammaproteobacteria id.3303)	Gut microbiota abundance (class Gammaproteobacteria id.3303) || ||	TRUE	igd	184305	2	1.34999e-07	0.0201907	44081627	ieu-a-7	|| id:ieu-a-7	TRUE	reported	igd	2	TRUE	0.00133345	246.088	341.177	27.7964
rs4420638	G	A	G	A	0.091906	0.00498269	0.166036		FALSE	FALSE	FALSE	ebi-a-GCST90016917	19	45422946	0.0149805	14306	0.726457	Gut microbiota abundance (class Gammaproteobacteria id.3303) || id:ebi-a-GCST90016917	Gut microbiota abundance (class Gammaproteobacteria id.3303)	Gut microbiota abundance (class Gammaproteobacteria id.3303) || ||	TRUE	igd	184305	19	7.06968e-11	0.0140977	45422946	ieu-a-7	|| id:ieu-a-7	TRUE	reported	igd	2	TRUE	0.0023392	432.132	341.177	42.5002
rs4468572	C	T	C	T	0.077234	0.00236583	0.585831		FALSE	FALSE	FALSE	ebi-a-GCST90016917	15	79124475	0.0113058	14306	0.826281	Gut microbiota abundance (class Gammaproteobacteria id.3303) || id:ebi-a-GCST90016917	Gut microbiota abundance (class Gammaproteobacteria id.3303)	Gut microbiota abundance (class Gammaproteobacteria id.3303) || ||	TRUE	igd	184305	15	4.44017e-16	0.0095277	79124475	ieu-a-7	|| id:ieu-a-7	TRUE	reported	igd	2	TRUE	0.00289466	535.043	341.177	65.7114
rs515135	C	T	C	T	0.067499	-0.0181891	0.791985		FALSE	FALSE	FALSE	ebi-a-GCST90016917	2	21286057	0.0147	14306	0.239068	Gut microbiota abundance (class Gammaproteobacteria id.3303) || id:ebi-a-GCST90016917	Gut microbiota abundance (class Gammaproteobacteria id.3303)	Gut microbiota abundance (class Gammaproteobacteria id.3303) || ||	TRUE	igd	184305	2	3.09001e-08	0.0121924	21286057	ieu-a-7	|| id:ieu-a-7	TRUE	reported	igd	2	TRUE	0.00150119	277.09	341.177	30.649
rs55730499	T	C	T	C	0.316641	0.0219647	0.056243		FALSE	FALSE	FALSE	ebi-a-GCST90016917	6	161005610	0.0242672	14306	0.381608	Gut microbiota abundance (class Gammaproteobacteria id.3303) || id:ebi-a-GCST90016917	Gut microbiota abundance (class Gammaproteobacteria id.3303)	Gut microbiota abundance (class Gammaproteobacteria id.3303) || ||	TRUE	igd	184305	6	5.39014e-39	0.0242403	161005610	ieu-a-7	|| id:ieu-a-7	TRUE	reported	igd	2	TRUE	0.0106437	1982.77	341.177	170.631
rs55942719	A	G	A	G	-0.052827	-0.0056985	0.253418		FALSE	FALSE	FALSE	ebi-a-GCST90016917	2	216307134	0.0130276	14306	0.56462	Gut microbiota abundance (class Gammaproteobacteria id.3303) || id:ebi-a-GCST90016917	Gut microbiota abundance (class Gammaproteobacteria id.3303)	Gut microbiota abundance (class Gammaproteobacteria id.3303) || ||	TRUE	igd	184305	2	3.45001e-06	0.0113798	216307134	ieu-a-7	|| id:ieu-a-7	TRUE	reported	igd	2	TRUE	0.00105598	194.827	341.177	21.5498
rs56062135	T	C	T	C	-0.069743	0.00372282	0.205729		FALSE	FALSE	FALSE	ebi-a-GCST90016917	15	67455630	0.01336	14306	0.792678	Gut microbiota abundance (class Gammaproteobacteria id.3303) || id:ebi-a-GCST90016917	Gut microbiota abundance (class Gammaproteobacteria id.3303)	Gut microbiota abundance (class Gammaproteobacteria id.3303) || ||	TRUE	igd	184305	15	4.52002e-09	0.0118937	67455630	ieu-a-7	|| id:ieu-a-7	TRUE	reported	igd	2	TRUE	0.00158963	293.44	341.177	34.3849
rs56289821	A	G	A	G	-0.13361	0.00502034	0.100378		FALSE	FALSE	FALSE	ebi-a-GCST90016917	19	11188247	0.0183104	14306	0.810601	Gut microbiota abundance (class Gammaproteobacteria id.3303) || id:ebi-a-GCST90016917	Gut microbiota abundance (class Gammaproteobacteria id.3303)	Gut microbiota abundance (class Gammaproteobacteria id.3303) || ||	TRUE	igd	184305	19	4.44017e-15	0.0170415	11188247	ieu-a-7	|| id:ieu-a-7	TRUE	reported	igd	2	TRUE	0.00322409	596.131	341.177	61.4699
rs56336142	C	T	C	T	-0.066813	-0.0110134	0.192738		FALSE	FALSE	FALSE	ebi-a-GCST90016917	6	39134099	0.0138047	14306	0.394301	Gut microbiota abundance (class Gammaproteobacteria id.3303) || id:ebi-a-GCST90016917	Gut microbiota abundance (class Gammaproteobacteria id.3303)	Gut microbiota abundance (class Gammaproteobacteria id.3303) || ||	TRUE	igd	184305	6	1.84999e-08	0.0118763	39134099	ieu-a-7	|| id:ieu-a-7	TRUE	reported	igd	2	TRUE	0.0013891	256.372	341.177	31.649
rs56356271	T	C	T	C	0.054706	-0.000845151	0.185449		FALSE	FALSE	FALSE	ebi-a-GCST90016917	8	101322458	0.0145241	14306	0.957792	Gut microbiota abundance (class Gammaproteobacteria id.3303) || id:ebi-a-GCST90016917	Gut microbiota abundance (class Gammaproteobacteria id.3303)	Gut microbiota abundance (class Gammaproteobacteria id.3303) || ||	TRUE	igd	184305	8	7.31998e-06	0.0122	101322458	ieu-a-7	|| id:ieu-a-7	TRUE	reported	igd	2	TRUE	0.000904155	166.789	341.177	20.1071
rs58045791	C	A	C	A	0.11759	0.0185745	0.06817		FALSE	FALSE	FALSE	ebi-a-GCST90016917	13	110962079	0.0244246	14306	0.435741	Gut microbiota abundance (class Gammaproteobacteria id.3303) || id:ebi-a-GCST90016917	Gut microbiota abundance (class Gammaproteobacteria id.3303)	Gut microbiota abundance (class Gammaproteobacteria id.3303) || ||	TRUE	igd	184305	13	8.81008e-07	0.0239177	110962079	ieu-a-7	|| id:ieu-a-7	TRUE	reported	igd	2	TRUE	0.00175671	324.337	341.177	24.1714
rs6129767	G	T	G	T	0.047199	0.00383624	0.295563		FALSE	FALSE	FALSE	ebi-a-GCST90016917	20	39822332	0.0124213	14306	0.757253	Gut microbiota abundance (class Gammaproteobacteria id.3303) || id:ebi-a-GCST90016917	Gut microbiota abundance (class Gammaproteobacteria id.3303)	Gut microbiota abundance (class Gammaproteobacteria id.3303) || ||	TRUE	igd	184305	20	3.98997e-06	0.0102338	39822332	ieu-a-7	|| id:ieu-a-7	TRUE	reported	igd	2	TRUE	0.000927658	171.129	341.177	21.2712
rs62253653	G	A	G	A	-0.048503	-0.00478167	0.269477		FALSE	FALSE	FALSE	ebi-a-GCST90016917	3	53013267	0.0127438	14306	0.694644	Gut microbiota abundance (class Gammaproteobacteria id.3303) || id:ebi-a-GCST90016917	Gut microbiota abundance (class Gammaproteobacteria id.3303)	Gut microbiota abundance (class Gammaproteobacteria id.3303) || ||	TRUE	igd	184305	3	7.52991e-06	0.0108313	53013267	ieu-a-7	|| id:ieu-a-7	TRUE	reported	igd	2	TRUE	0.000926238	170.867	341.177	20.0528
rs6486120	G	T	G	T	0.049163	0.000217958	0.674969		FALSE	FALSE	FALSE	ebi-a-GCST90016917	11	13324142	0.0121153	14306	0.985385	Gut microbiota abundance (class Gammaproteobacteria id.3303) || id:ebi-a-GCST90016917	Gut microbiota abundance (class Gammaproteobacteria id.3303)	Gut microbiota abundance (class Gammaproteobacteria id.3303) || ||	TRUE	igd	184305	11	1.33999e-06	0.0101719	13324142	ieu-a-7	|| id:ieu-a-7	TRUE	reported	igd	2	TRUE	0.00106051	195.663	341.177	23.36
rs663129	A	G	A	G	0.058163	0.00298412	0.256835		FALSE	FALSE	FALSE	ebi-a-GCST90016917	18	57838401	0.0131513	14306	0.782728	Gut microbiota abundance (class Gammaproteobacteria id.3303) || id:ebi-a-GCST90016917	Gut microbiota abundance (class Gammaproteobacteria id.3303)	Gut microbiota abundance (class Gammaproteobacteria id.3303) || ||	TRUE	igd	184305	18	3.2e-08	0.0105173	57838401	ieu-a-7	|| id:ieu-a-7	TRUE	reported	igd	2	TRUE	0.00129141	238.318	341.177	30.5834
rs6689306	G	A	G	A	-0.056012	-0.00256775	0.552455		FALSE	FALSE	FALSE	ebi-a-GCST90016917	1	154395946	0.0113074	14306	0.828399	Gut microbiota abundance (class Gammaproteobacteria id.3303) || id:ebi-a-GCST90016917	Gut microbiota abundance (class Gammaproteobacteria id.3303)	Gut microbiota abundance (class Gammaproteobacteria id.3303) || ||	TRUE	igd	184305	1	2.59998e-09	0.0094061	154395946	ieu-a-7	|| id:ieu-a-7	TRUE	reported	igd	2	TRUE	0.00155141	286.373	341.177	35.4603
rs67180937	G	T	G	T	0.078807	0.00334978	0.663052		FALSE	FALSE	FALSE	ebi-a-GCST90016917	1	222823743	0.0126471	14306	0.823147	Gut microbiota abundance (class Gammaproteobacteria id.3303) || id:ebi-a-GCST90016917	Gut microbiota abundance (class Gammaproteobacteria id.3303)	Gut microbiota abundance (class Gammaproteobacteria id.3303) || ||	TRUE	igd	184305	1	1.00995e-12	0.0110551	222823743	ieu-a-7	|| id:ieu-a-7	TRUE	reported	igd	2	TRUE	0.00277505	512.872	341.177	50.8164
rs68170813	C	T	C	T	-0.05216	0.00740204	0.219731		FALSE	FALSE	FALSE	ebi-a-GCST90016917	7	107259721	0.0131222	14306	0.578519	Gut microbiota abundance (class Gammaproteobacteria id.3303) || id:ebi-a-GCST90016917	Gut microbiota abundance (class Gammaproteobacteria id.3303)	Gut microbiota abundance (class Gammaproteobacteria id.3303) || ||	TRUE	igd	184305	7	6.25994e-06	0.011546	107259721	ieu-a-7	|| id:ieu-a-7	TRUE	reported	igd	2	TRUE	0.000932912	172.099	341.177	20.4085
rs6909752	A	G	A	G	0.04855	0.0277304	0.332644		FALSE	FALSE	FALSE	ebi-a-GCST90016917	6	22612629	0.0118234	14306	0.0182541	Gut microbiota abundance (class Gammaproteobacteria id.3303) || id:ebi-a-GCST90016917	Gut microbiota abundance (class Gammaproteobacteria id.3303)	Gut microbiota abundance (class Gammaproteobacteria id.3303) || ||	TRUE	igd	184305	6	8.23e-07	0.0098482	22612629	ieu-a-7	|| id:ieu-a-7	TRUE	reported	igd	2	TRUE	0.00104652	193.078	341.177	24.3033
rs7082705	G	A	G	A	-0.052595	0.0110003	0.710056		FALSE	FALSE	FALSE	ebi-a-GCST90016917	10	82170856	0.0126903	14306	0.417095	Gut microbiota abundance (class Gammaproteobacteria id.3303) || id:ebi-a-GCST90016917	Gut microbiota abundance (class Gammaproteobacteria id.3303)	Gut microbiota abundance (class Gammaproteobacteria id.3303) || ||	TRUE	igd	184305	10	1.32999e-06	0.0108791	82170856	ieu-a-7	|| id:ieu-a-7	TRUE	reported	igd	2	TRUE	0.00113901	210.161	341.177	23.3724
rs7188857	G	A	G	A	-0.059231	0.00304865	0.244852		FALSE	FALSE	FALSE	ebi-a-GCST90016917	16	75303444	0.0131743	14306	0.805033	Gut microbiota abundance (class Gammaproteobacteria id.3303) || id:ebi-a-GCST90016917	Gut microbiota abundance (class Gammaproteobacteria id.3303)	Gut microbiota abundance (class Gammaproteobacteria id.3303) || ||	TRUE	igd	184305	16	1.21001e-06	0.0122011	75303444	ieu-a-7	|| id:ieu-a-7	TRUE	reported	igd	2	TRUE	0.00129737	239.42	341.177	23.5668
rs73262424	A	C	A	C	0.043337	0.0144174	0.383876		FALSE	FALSE	FALSE	ebi-a-GCST90016917	7	20290924	0.01167	14306	0.220205	Gut microbiota abundance (class Gammaproteobacteria id.3303) || id:ebi-a-GCST90016917	Gut microbiota abundance (class Gammaproteobacteria id.3303)	Gut microbiota abundance (class Gammaproteobacteria id.3303) || ||	TRUE	igd	184305	7	7.59994e-06	0.009682	20290924	ieu-a-7	|| id:ieu-a-7	TRUE	reported	igd	2	TRUE	0.000888396	163.88	341.177	20.0349
rs741782	C	T	C	T	0.043409	-0.000175579	0.398449		FALSE	FALSE	FALSE	ebi-a-GCST90016917	17	18019712	0.0118363	14306	0.96775	Gut microbiota abundance (class Gammaproteobacteria id.3303) || id:ebi-a-GCST90016917	Gut microbiota abundance (class Gammaproteobacteria id.3303)	Gut microbiota abundance (class Gammaproteobacteria id.3303) || ||	TRUE	igd	184305	17	8.81008e-06	0.0097667	18019712	ieu-a-7	|| id:ieu-a-7	TRUE	reported	igd	2	TRUE	0.000903306	166.632	341.177	19.7544
rs748431	T	G	T	G	-0.048954	0.0071116	0.59366		FALSE	FALSE	FALSE	ebi-a-GCST90016917	3	14928077	0.0115688	14306	0.535618	Gut microbiota abundance (class Gammaproteobacteria id.3303) || id:ebi-a-GCST90016917	Gut microbiota abundance (class Gammaproteobacteria id.3303)	Gut microbiota abundance (class Gammaproteobacteria id.3303) || ||	TRUE	igd	184305	3	2.13998e-07	0.0094376	14928077	ieu-a-7	|| id:ieu-a-7	TRUE	reported	igd	2	TRUE	0.0011562	213.338	341.177	26.9063
rs7500448	G	A	G	A	-0.05549	-0.0101417	0.22755		FALSE	FALSE	FALSE	ebi-a-GCST90016917	16	83045790	0.0128659	14306	0.485897	Gut microbiota abundance (class Gammaproteobacteria id.3303) || id:ebi-a-GCST90016917	Gut microbiota abundance (class Gammaproteobacteria id.3303)	Gut microbiota abundance (class Gammaproteobacteria id.3303) || ||	TRUE	igd	184305	16	2.10999e-06	0.0117003	83045790	ieu-a-7	|| id:ieu-a-7	TRUE	reported	igd	2	TRUE	0.00108245	199.714	341.177	22.4924
rs7528419	G	A	G	A	-0.11453	-0.010356	0.21418		FALSE	FALSE	FALSE	ebi-a-GCST90016917	1	109817192	0.0136111	14306	0.456809	Gut microbiota abundance (class Gammaproteobacteria id.3303) || id:ebi-a-GCST90016917	Gut microbiota abundance (class Gammaproteobacteria id.3303)	Gut microbiota abundance (class Gammaproteobacteria id.3303) || ||	TRUE	igd	184305	1	1.97015e-23	0.011482	109817192	ieu-a-7	|| id:ieu-a-7	TRUE	reported	igd	2	TRUE	0.0044154	817.381	341.177	99.4955
rs7623687	C	A	C	A	-0.069857	0.00060192	0.141014		FALSE	FALSE	FALSE	ebi-a-GCST90016917	3	49448566	0.0163047	14306	0.962152	Gut microbiota abundance (class Gammaproteobacteria id.3303) || id:ebi-a-GCST90016917	Gut microbiota abundance (class Gammaproteobacteria id.3303)	Gut microbiota abundance (class Gammaproteobacteria id.3303) || ||	TRUE	igd	184305	3	5.21999e-07	0.0139207	49448566	ieu-a-7	|| id:ieu-a-7	TRUE	reported	igd	2	TRUE	0.00118222	218.145	341.177	25.1824
rs763475	T	C	T	C	-0.066381	0.0250257	0.859234		FALSE	FALSE	FALSE	ebi-a-GCST90016917	20	40964651	0.0182851	14306	0.0943996	Gut microbiota abundance (class Gammaproteobacteria id.3303) || id:ebi-a-GCST90016917	Gut microbiota abundance (class Gammaproteobacteria id.3303)	Gut microbiota abundance (class Gammaproteobacteria id.3303) || ||	TRUE	igd	184305	20	4.18996e-06	0.0144247	40964651	ieu-a-7	|| id:ieu-a-7	TRUE	reported	igd	2	TRUE	0.00106593	196.663	341.177	21.1775
rs8042271	A	G	A	G	-0.096711	-0.0157323	0.097718		FALSE	FALSE	FALSE	ebi-a-GCST90016917	15	89574218	0.0262689	14306	0.890211	Gut microbiota abundance (class Gammaproteobacteria id.3303) || id:ebi-a-GCST90016917	Gut microbiota abundance (class Gammaproteobacteria id.3303)	Gut microbiota abundance (class Gammaproteobacteria id.3303) || ||	TRUE	igd	184305	15	3.68002e-08	0.0175662	89574218	ieu-a-7	|| id:ieu-a-7	TRUE	reported	igd	2	TRUE	0.0016493	304.472	341.177	30.3107
rs8068844	C	T	C	T	0.046404	-0.00699583	0.346299		FALSE	FALSE	FALSE	ebi-a-GCST90016917	17	40571284	0.0119712	14306	0.539839	Gut microbiota abundance (class Gammaproteobacteria id.3303) || id:ebi-a-GCST90016917	Gut microbiota abundance (class Gammaproteobacteria id.3303)	Gut microbiota abundance (class Gammaproteobacteria id.3303) || ||	TRUE	igd	184305	17	1.63999e-06	0.0096798	40571284	ieu-a-7	|| id:ieu-a-7	TRUE	reported	igd	2	TRUE	0.000974925	179.857	341.177	22.9815
rs8104311	C	T	C	T	0.046546	0.0143167	0.344352		FALSE	FALSE	FALSE	ebi-a-GCST90016917	19	15982760	0.0118576	14306	0.242947	Gut microbiota abundance (class Gammaproteobacteria id.3303) || id:ebi-a-GCST90016917	Gut microbiota abundance (class Gammaproteobacteria id.3303)	Gut microbiota abundance (class Gammaproteobacteria id.3303) || ||	TRUE	igd	184305	19	1.26e-06	0.0096049	15982760	ieu-a-7	|| id:ieu-a-7	TRUE	reported	igd	2	TRUE	0.000978291	180.479	341.177	23.4844
rs8108474	T	C	T	C	0.043955	-0.00615424	0.341309		FALSE	FALSE	FALSE	ebi-a-GCST90016917	19	46301479	0.0119069	14306	0.639542	Gut microbiota abundance (class Gammaproteobacteria id.3303) || id:ebi-a-GCST90016917	Gut microbiota abundance (class Gammaproteobacteria id.3303)	Gut microbiota abundance (class Gammaproteobacteria id.3303) || ||	TRUE	igd	184305	19	7.51e-06	0.0098145	46301479	ieu-a-7	|| id:ieu-a-7	TRUE	reported	igd	2	TRUE	0.000868712	160.246	341.177	20.0577
rs9349379	G	A	G	A	0.131836	0.0213125	0.431606		FALSE	FALSE	FALSE	ebi-a-GCST90016917	6	12903957	0.0114586	14306	0.0591248	Gut microbiota abundance (class Gammaproteobacteria id.3303) || id:ebi-a-GCST90016917	Gut microbiota abundance (class Gammaproteobacteria id.3303)	Gut microbiota abundance (class Gammaproteobacteria id.3303) || ||	TRUE	igd	184305	6	1.81009e-42	0.0096527	12903957	ieu-a-7	|| id:ieu-a-7	TRUE	reported	igd	2	TRUE	0.00852776	1585.21	341.177	186.539
rs9486719	A	G	A	G	-0.056387	-0.031522	0.200202		FALSE	FALSE	FALSE	ebi-a-GCST90016917	6	97060124	0.0141081	14306	0.0275201	Gut microbiota abundance (class Gammaproteobacteria id.3303) || id:ebi-a-GCST90016917	Gut microbiota abundance (class Gammaproteobacteria id.3303)	Gut microbiota abundance (class Gammaproteobacteria id.3303) || ||	TRUE	igd	184305	6	1.09999e-06	0.0115721	97060124	ieu-a-7	|| id:ieu-a-7	TRUE	reported	igd	2	TRUE	0.00101821	187.85	341.177	23.7429
rs9532984	A	G	A	G	-0.045053	0.0225326	0.425049		FALSE	FALSE	FALSE	ebi-a-GCST90016917	13	42634693	0.0113618	14306	0.0499091	Gut microbiota abundance (class Gammaproteobacteria id.3303) || id:ebi-a-GCST90016917	Gut microbiota abundance (class Gammaproteobacteria id.3303)	Gut microbiota abundance (class Gammaproteobacteria id.3303) || ||	TRUE	igd	184305	13	1.62002e-06	0.0093952	42634693	ieu-a-7	|| id:ieu-a-7	TRUE	reported	igd	2	TRUE	0.000992081	183.025	341.177	22.9951
rs9970807	T	C	T	C	-0.12575	0.0162545	0.084903		FALSE	FALSE	FALSE	ebi-a-GCST90016917	1	56965664	0.0202348	14306	0.400477	Gut microbiota abundance (class Gammaproteobacteria id.3303) || id:ebi-a-GCST90016917	Gut microbiota abundance (class Gammaproteobacteria id.3303)	Gut microbiota abundance (class Gammaproteobacteria id.3303) || ||	TRUE	igd	184305	1	5.00035e-14	0.016695	56965664	ieu-a-7	|| id:ieu-a-7	TRUE	reported	igd	2	TRUE	0.00245718	453.98	341.177	56.734
rs10071096	A	G	A	G	-0.048488	-0.0127264	0.294825		FALSE	FALSE	FALSE	ebi-a-GCST90016922	5	4012694	0.0114186	14306	0.261114	Gut microbiota abundance (class Negativicutes id.2164) || id:ebi-a-GCST90016922	Gut microbiota abundance (class Negativicutes id.2164)	Gut microbiota abundance (class Negativicutes id.2164) || ||	TRUE	igd	184305	5	2.06001e-06	0.0102143	4012694	ieu-a-7	|| id:ieu-a-7	TRUE	reported	igd	2	TRUE	0.000977597	180.35	341.177	22.5347
rs10818576	G	T	G	T	0.054718	-0.0169052	0.25109		FALSE	FALSE	FALSE	ebi-a-GCST90016922	9	124412948	0.0122937	14306	0.182131	Gut microbiota abundance (class Negativicutes id.2164) || id:ebi-a-GCST90016922	Gut microbiota abundance (class Negativicutes id.2164)	Gut microbiota abundance (class Negativicutes id.2164) || ||	TRUE	igd	184305	9	7.23003e-07	0.0110431	124412948	ieu-a-7	|| id:ieu-a-7	TRUE	reported	igd	2	TRUE	0.00112603	207.764	341.177	24.5515
rs10840293	A	G	A	G	0.054714	-0.00646537	0.549821		FALSE	FALSE	FALSE	ebi-a-GCST90016922	11	9751196	0.0107492	14306	0.56272	Gut microbiota abundance (class Negativicutes id.2164) || id:ebi-a-GCST90016922	Gut microbiota abundance (class Negativicutes id.2164)	Gut microbiota abundance (class Negativicutes id.2164) || ||	TRUE	igd	184305	11	1.28e-08	0.009619	9751196	ieu-a-7	|| id:ieu-a-7	TRUE	reported	igd	2	TRUE	0.00148195	273.533	341.177	32.3547
rs11065979	T	C	T	C	0.068556	-0.0109499	0.365499		FALSE	FALSE	FALSE	ebi-a-GCST90016922	12	112059557	0.0107549	14306	0.339812	Gut microbiota abundance (class Negativicutes id.2164) || id:ebi-a-GCST90016922	Gut microbiota abundance (class Negativicutes id.2164)	Gut microbiota abundance (class Negativicutes id.2164) || ||	TRUE	igd	184305	12	1.93001e-10	0.0107672	112059557	ieu-a-7	|| id:ieu-a-7	TRUE	reported	igd	2	TRUE	0.00217991	402.642	341.177	40.5402
rs11099493	G	A	G	A	-0.048294	0.01266	0.293912		FALSE	FALSE	FALSE	ebi-a-GCST90016922	4	82587050	0.0114356	14306	0.266303	Gut microbiota abundance (class Negativicutes id.2164) || id:ebi-a-GCST90016922	Gut microbiota abundance (class Negativicutes id.2164)	Gut microbiota abundance (class Negativicutes id.2164) || ||	TRUE	igd	184305	4	3.80996e-06	0.01045	82587050	ieu-a-7	|| id:ieu-a-7	TRUE	reported	igd	2	TRUE	0.000968038	178.585	341.177	21.3577
rs11191416	G	T	G	T	-0.079249	0.00210023	0.12747		FALSE	FALSE	FALSE	ebi-a-GCST90016922	10	104604916	0.0167657	14306	0.891114	Gut microbiota abundance (class Negativicutes id.2164) || id:ebi-a-GCST90016922	Gut microbiota abundance (class Negativicutes id.2164)	Gut microbiota abundance (class Negativicutes id.2164) || ||	TRUE	igd	184305	10	4.64997e-09	0.0135252	104604916	ieu-a-7	|| id:ieu-a-7	TRUE	reported	igd	2	TRUE	0.00139703	257.837	341.177	34.3321
rs113756303	T	G	T	G	0.061785	-0.00555298	0.183862		FALSE	FALSE	FALSE	ebi-a-GCST90016922	8	26102772	0.012942	14306	0.646812	Gut microbiota abundance (class Negativicutes id.2164) || id:ebi-a-GCST90016922	Gut microbiota abundance (class Negativicutes id.2164)	Gut microbiota abundance (class Negativicutes id.2164) || ||	TRUE	igd	184305	8	7.38006e-06	0.0137838	26102772	ieu-a-7	|| id:ieu-a-7	TRUE	reported	igd	2	TRUE	0.00114565	211.389	341.177	20.0922
rs11556924	T	C	T	C	-0.072569	-0.00654833	0.313325		FALSE	FALSE	FALSE	ebi-a-GCST90016922	7	129663496	0.0109578	14306	0.556258	Gut microbiota abundance (class Negativicutes id.2164) || id:ebi-a-GCST90016922	Gut microbiota abundance (class Negativicutes id.2164)	Gut microbiota abundance (class Negativicutes id.2164) || ||	TRUE	igd	184305	7	5.33949e-11	0.0110605	129663496	ieu-a-7	|| id:ieu-a-7	TRUE	reported	igd	2	TRUE	0.0022661	418.597	341.177	43.048
rs115654617	A	C	A	C	0.137846	-0.0217739	0.106962		FALSE	FALSE	FALSE	ebi-a-GCST90016922	2	203893999	0.0162741	14306	0.168524	Gut microbiota abundance (class Negativicutes id.2164) || id:ebi-a-GCST90016922	Gut microbiota abundance (class Negativicutes id.2164)	Gut microbiota abundance (class Negativicutes id.2164) || ||	TRUE	igd	184305	2	3.12033e-18	0.0158314	203893999	ieu-a-7	|| id:ieu-a-7	TRUE	reported	igd	2	TRUE	0.00363009	671.475	341.177	75.814
rs11723436	G	A	G	A	0.05401	-0.00768655	0.305497		FALSE	FALSE	FALSE	ebi-a-GCST90016922	4	120901336	0.0113284	14306	0.48735	Gut microbiota abundance (class Negativicutes id.2164) || id:ebi-a-GCST90016922	Gut microbiota abundance (class Negativicutes id.2164)	Gut microbiota abundance (class Negativicutes id.2164) || ||	TRUE	igd	184305	4	1.68e-07	0.010324	120901336	ieu-a-7	|| id:ieu-a-7	TRUE	reported	igd	2	TRUE	0.00123783	228.418	341.177	27.3686
rs11838776	A	G	A	G	0.068566	0.0295214	0.263277		FALSE	FALSE	FALSE	ebi-a-GCST90016922	13	111040681	0.0118956	14306	0.011402	Gut microbiota abundance (class Negativicutes id.2164) || id:ebi-a-GCST90016922	Gut microbiota abundance (class Negativicutes id.2164)	Gut microbiota abundance (class Negativicutes id.2164) || ||	TRUE	igd	184305	13	1.83e-10	0.0107552	111040681	ieu-a-7	|| id:ieu-a-7	TRUE	reported	igd	2	TRUE	0.00182375	336.736	341.177	40.6425
rs1199338	C	A	C	A	0.073596	-0.0213361	0.161866		FALSE	FALSE	FALSE	ebi-a-GCST90016922	3	138087467	0.0139796	14306	0.134222	Gut microbiota abundance (class Negativicutes id.2164) || id:ebi-a-GCST90016922	Gut microbiota abundance (class Negativicutes id.2164)	Gut microbiota abundance (class Negativicutes id.2164) || ||	TRUE	igd	184305	3	3.89996e-09	0.0124987	138087467	ieu-a-7	|| id:ieu-a-7	TRUE	reported	igd	2	TRUE	0.00146963	271.256	341.177	34.672
rs12202017	G	A	G	A	-0.066813	-0.0108335	0.300047		FALSE	FALSE	FALSE	ebi-a-GCST90016922	6	134173151	0.0116048	14306	0.363706	Gut microbiota abundance (class Negativicutes id.2164) || id:ebi-a-GCST90016922	Gut microbiota abundance (class Negativicutes id.2164)	Gut microbiota abundance (class Negativicutes id.2164) || ||	TRUE	igd	184305	6	1.98016e-11	0.0099612	134173151	ieu-a-7	|| id:ieu-a-7	TRUE	reported	igd	2	TRUE	0.00187504	346.224	341.177	44.9882
rs12801636	A	G	A	G	-0.04993	-0.0013752	0.240589		FALSE	FALSE	FALSE	ebi-a-GCST90016922	11	65391317	0.012379	14306	0.901467	Gut microbiota abundance (class Negativicutes id.2164) || id:ebi-a-GCST90016922	Gut microbiota abundance (class Negativicutes id.2164)	Gut microbiota abundance (class Negativicutes id.2164) || ||	TRUE	igd	184305	11	5.21003e-06	0.0109584	65391317	ieu-a-7	|| id:ieu-a-7	TRUE	reported	igd	2	TRUE	0.000910974	168.048	341.177	20.7601
rs12826942	G	A	G	A	0.051693	0.00207636	0.237515		FALSE	FALSE	FALSE	ebi-a-GCST90016922	12	42796300	0.0124365	14306	0.845408	Gut microbiota abundance (class Negativicutes id.2164) || id:ebi-a-GCST90016922	Gut microbiota abundance (class Negativicutes id.2164)	Gut microbiota abundance (class Negativicutes id.2164) || ||	TRUE	igd	184305	12	2.61999e-06	0.0110018	42796300	ieu-a-7	|| id:ieu-a-7	TRUE	reported	igd	2	TRUE	0.000967867	178.554	341.177	22.0768
rs12897	A	G	A	G	-0.049678	0.012292	0.55613		FALSE	FALSE	FALSE	ebi-a-GCST90016922	3	172115902	0.0108474	14306	0.266326	Gut microbiota abundance (class Negativicutes id.2164) || id:ebi-a-GCST90016922	Gut microbiota abundance (class Negativicutes id.2164)	Gut microbiota abundance (class Negativicutes id.2164) || ||	TRUE	igd	184305	3	4.33002e-07	0.0098297	172115902	ieu-a-7	|| id:ieu-a-7	TRUE	reported	igd	2	TRUE	0.0012184	224.829	341.177	25.5416
rs13734	A	G	A	G	0.050403	0.0100436	0.220215		FALSE	FALSE	FALSE	ebi-a-GCST90016922	20	17594729	0.0132456	14306	0.47745	Gut microbiota abundance (class Negativicutes id.2164) || id:ebi-a-GCST90016922	Gut microbiota abundance (class Negativicutes id.2164)	Gut microbiota abundance (class Negativicutes id.2164) || ||	TRUE	igd	184305	20	7.64997e-06	0.0112636	17594729	ieu-a-7	|| id:ieu-a-7	TRUE	reported	igd	2	TRUE	0.000872498	160.944	341.177	20.0243
rs139833223	A	G	A	G	0.079395	0.00932796	0.102993		FALSE	FALSE	FALSE	ebi-a-GCST90016922	19	41755390	0.0170329	14306	0.713796	Gut microbiota abundance (class Negativicutes id.2164) || id:ebi-a-GCST90016922	Gut microbiota abundance (class Negativicutes id.2164)	Gut microbiota abundance (class Negativicutes id.2164) || ||	TRUE	igd	184305	19	3.51998e-07	0.0155881	41755390	ieu-a-7	|| id:ieu-a-7	TRUE	reported	igd	2	TRUE	0.00116472	214.911	341.177	25.9418
rs1412444	T	C	T	C	0.066812	0.0105465	0.369131		FALSE	FALSE	FALSE	ebi-a-GCST90016922	10	91002927	0.0111387	14306	0.326938	Gut microbiota abundance (class Negativicutes id.2164) || id:ebi-a-GCST90016922	Gut microbiota abundance (class Negativicutes id.2164)	Gut microbiota abundance (class Negativicutes id.2164) || ||	TRUE	igd	184305	10	5.14991e-12	0.0096809	91002927	ieu-a-7	|| id:ieu-a-7	TRUE	reported	igd	2	TRUE	0.00207902	383.968	341.177	47.6297
rs16986953	A	G	A	G	0.08516	-0.00661755	0.104706		FALSE	FALSE	FALSE	ebi-a-GCST90016922	2	19942473	0.0189337	14306	0.721476	Gut microbiota abundance (class Negativicutes id.2164) || id:ebi-a-GCST90016922	Gut microbiota abundance (class Negativicutes id.2164)	Gut microbiota abundance (class Negativicutes id.2164) || ||	TRUE	igd	184305	2	1.45001e-08	0.0150265	19942473	ieu-a-7	|| id:ieu-a-7	TRUE	reported	igd	2	TRUE	0.00135969	250.935	341.177	32.1185
rs17087335	T	G	T	G	0.060764	0.00327641	0.214637		FALSE	FALSE	FALSE	ebi-a-GCST90016922	4	57838583	0.0130381	14306	0.765514	Gut microbiota abundance (class Negativicutes id.2164) || id:ebi-a-GCST90016922	Gut microbiota abundance (class Negativicutes id.2164)	Gut microbiota abundance (class Negativicutes id.2164) || ||	TRUE	igd	184305	4	4.58997e-08	0.0111159	57838583	ieu-a-7	|| id:ieu-a-7	TRUE	reported	igd	2	TRUE	0.00124479	229.705	341.177	29.8816
rs17678683	G	T	G	T	0.098786	0.0126556	0.087681		FALSE	FALSE	FALSE	ebi-a-GCST90016922	2	145286559	0.0181054	14306	0.445773	Gut microbiota abundance (class Negativicutes id.2164) || id:ebi-a-GCST90016922	Gut microbiota abundance (class Negativicutes id.2164)	Gut microbiota abundance (class Negativicutes id.2164) || ||	TRUE	igd	184305	2	2.99999e-09	0.0166548	145286559	ieu-a-7	|| id:ieu-a-7	TRUE	reported	igd	2	TRUE	0.00156125	288.193	341.177	35.1813
rs17843797	G	T	G	T	0.064029	-0.0312208	0.127234		FALSE	FALSE	FALSE	ebi-a-GCST90016922	3	124453022	0.0162038	14306	0.0588573	Gut microbiota abundance (class Negativicutes id.2164) || id:ebi-a-GCST90016922	Gut microbiota abundance (class Negativicutes id.2164)	Gut microbiota abundance (class Negativicutes id.2164) || ||	TRUE	igd	184305	3	2.43002e-06	0.0135839	124453022	ieu-a-7	|| id:ieu-a-7	TRUE	reported	igd	2	TRUE	0.000910509	167.963	341.177	22.218
rs1870634	G	T	G	T	0.075878	0.00310845	0.637485		FALSE	FALSE	FALSE	ebi-a-GCST90016922	10	44480811	0.0111193	14306	0.798601	Gut microbiota abundance (class Negativicutes id.2164) || id:ebi-a-GCST90016922	Gut microbiota abundance (class Negativicutes id.2164)	Gut microbiota abundance (class Negativicutes id.2164) || ||	TRUE	igd	184305	10	5.55009e-15	0.0097113	44480811	ieu-a-7	|| id:ieu-a-7	TRUE	reported	igd	2	TRUE	0.00266108	491.753	341.177	61.0488
rs1873197	A	G	A	G	-0.081092	0.0501367	0.079745		FALSE	FALSE	FALSE	ebi-a-GCST90016922	4	38911595	0.0277582	14306	0.0511823	Gut microbiota abundance (class Negativicutes id.2164) || id:ebi-a-GCST90016922	Gut microbiota abundance (class Negativicutes id.2164)	Gut microbiota abundance (class Negativicutes id.2164) || ||	TRUE	igd	184305	4	3.32001e-06	0.0174402	38911595	ieu-a-7	|| id:ieu-a-7	TRUE	reported	igd	2	TRUE	0.000965156	178.053	341.177	21.6199
rs1924981	T	C	T	C	0.050137	-0.00121109	0.341378		FALSE	FALSE	FALSE	ebi-a-GCST90016922	13	29022645	0.0112362	14306	0.95185	Gut microbiota abundance (class Negativicutes id.2164) || id:ebi-a-GCST90016922	Gut microbiota abundance (class Negativicutes id.2164)	Gut microbiota abundance (class Negativicutes id.2164) || ||	TRUE	igd	184305	13	5.10999e-07	0.0099829	29022645	ieu-a-7	|| id:ieu-a-7	TRUE	reported	igd	2	TRUE	0.00113036	208.565	341.177	25.2234
rs194937	A	G	A	G	0.057339	0.000281288	0.163253		FALSE	FALSE	FALSE	ebi-a-GCST90016922	6	82442022	0.0142619	14306	0.980891	Gut microbiota abundance (class Negativicutes id.2164) || id:ebi-a-GCST90016922	Gut microbiota abundance (class Negativicutes id.2164)	Gut microbiota abundance (class Negativicutes id.2164) || ||	TRUE	igd	184305	6	3.11e-06	0.0122956	82442022	ieu-a-7	|| id:ieu-a-7	TRUE	reported	igd	2	TRUE	0.000898226	165.695	341.177	21.7471
rs2001846	C	T	C	T	-0.046146	-0.00576908	0.519792		FALSE	FALSE	FALSE	ebi-a-GCST90016922	8	126478450	0.0105414	14306	0.589504	Gut microbiota abundance (class Negativicutes id.2164) || id:ebi-a-GCST90016922	Gut microbiota abundance (class Negativicutes id.2164)	Gut microbiota abundance (class Negativicutes id.2164) || ||	TRUE	igd	184305	8	5.92994e-07	0.009241	126478450	ieu-a-7	|| id:ieu-a-7	TRUE	reported	igd	2	TRUE	0.00106306	196.133	341.177	24.9362
rs2107595	A	G	A	G	0.073415	-0.0223257	0.20047		FALSE	FALSE	FALSE	ebi-a-GCST90016922	7	19049388	0.0137983	14306	0.0992522	Gut microbiota abundance (class Negativicutes id.2164) || id:ebi-a-GCST90016922	Gut microbiota abundance (class Negativicutes id.2164)	Gut microbiota abundance (class Negativicutes id.2164) || ||	TRUE	igd	184305	7	8.05008e-11	0.0112951	19049388	ieu-a-7	|| id:ieu-a-7	TRUE	reported	igd	2	TRUE	0.00172776	318.983	341.177	42.2464
rs2128739	C	A	C	A	-0.065565	0.00896795	0.676464		FALSE	FALSE	FALSE	ebi-a-GCST90016922	11	103673277	0.0117446	14306	0.445846	Gut microbiota abundance (class Negativicutes id.2164) || id:ebi-a-GCST90016922	Gut microbiota abundance (class Negativicutes id.2164)	Gut microbiota abundance (class Negativicutes id.2164) || ||	TRUE	igd	184305	11	7.05018e-11	0.0100568	103673277	ieu-a-7	|| id:ieu-a-7	TRUE	reported	igd	2	TRUE	0.00188166	347.45	341.177	42.5035
rs2153219	G	A	G	A	-0.055186	-0.0167746	0.185873		FALSE	FALSE	FALSE	ebi-a-GCST90016922	6	149755695	0.0144261	14306	0.288783	Gut microbiota abundance (class Negativicutes id.2164) || id:ebi-a-GCST90016922	Gut microbiota abundance (class Negativicutes id.2164)	Gut microbiota abundance (class Negativicutes id.2164) || ||	TRUE	igd	184305	6	3.27997e-06	0.0118622	149755695	ieu-a-7	|| id:ieu-a-7	TRUE	reported	igd	2	TRUE	0.000921714	170.031	341.177	21.6435
rs2244608	G	A	G	A	0.047554	0.0190664	0.348503		FALSE	FALSE	FALSE	ebi-a-GCST90016922	12	121416988	0.0113062	14306	0.0878638	Gut microbiota abundance (class Negativicutes id.2164) || id:ebi-a-GCST90016922	Gut microbiota abundance (class Negativicutes id.2164)	Gut microbiota abundance (class Negativicutes id.2164) || ||	TRUE	igd	184305	12	1.02e-06	0.0097276	121416988	ieu-a-7	|| id:ieu-a-7	TRUE	reported	igd	2	TRUE	0.00102689	189.453	341.177	23.8981
rs2280003	T	C	T	C	-0.043967	0.00383039	0.32594		FALSE	FALSE	FALSE	ebi-a-GCST90016922	4	95575601	0.0110075	14306	0.723056	Gut microbiota abundance (class Negativicutes id.2164) || id:ebi-a-GCST90016922	Gut microbiota abundance (class Negativicutes id.2164)	Gut microbiota abundance (class Negativicutes id.2164) || ||	TRUE	igd	184305	4	8.55993e-06	0.0098786	95575601	ieu-a-7	|| id:ieu-a-7	TRUE	reported	igd	2	TRUE	0.000849415	156.683	341.177	19.809
rs2487928	A	G	A	G	0.062633	-0.00396577	0.418221		FALSE	FALSE	FALSE	ebi-a-GCST90016922	10	30323892	0.0105862	14306	0.70931	Gut microbiota abundance (class Negativicutes id.2164) || id:ebi-a-GCST90016922	Gut microbiota abundance (class Negativicutes id.2164)	Gut microbiota abundance (class Negativicutes id.2164) || ||	TRUE	igd	184305	10	4.40961e-11	0.0095049	30323892	ieu-a-7	|| id:ieu-a-7	TRUE	reported	igd	2	TRUE	0.00190898	352.503	341.177	43.4222
rs2519093	T	C	T	C	0.079704	0.00214933	0.190872		FALSE	FALSE	FALSE	ebi-a-GCST90016922	9	136141870	0.0131832	14306	0.837084	Gut microbiota abundance (class Negativicutes id.2164) || id:ebi-a-GCST90016922	Gut microbiota abundance (class Negativicutes id.2164)	Gut microbiota abundance (class Negativicutes id.2164) || ||	TRUE	igd	184305	9	1.18987e-11	0.0117524	136141870	ieu-a-7	|| id:ieu-a-7	TRUE	reported	igd	2	TRUE	0.00196223	362.356	341.177	45.9946
rs2552527	G	T	G	T	-0.051188	0.0210769	0.406314		FALSE	FALSE	FALSE	ebi-a-GCST90016922	2	218688596	0.0106891	14306	0.0471726	Gut microbiota abundance (class Negativicutes id.2164) || id:ebi-a-GCST90016922	Gut microbiota abundance (class Negativicutes id.2164)	Gut microbiota abundance (class Negativicutes id.2164) || ||	TRUE	igd	184305	2	1.31e-07	0.0096983	218688596	ieu-a-7	|| id:ieu-a-7	TRUE	reported	igd	2	TRUE	0.00126411	233.274	341.177	27.8577
rs2681472	G	A	G	A	0.074114	-0.0341513	0.201306		FALSE	FALSE	FALSE	ebi-a-GCST90016922	12	90008959	0.0141848	14306	0.0143724	Gut microbiota abundance (class Negativicutes id.2164) || id:ebi-a-GCST90016922	Gut microbiota abundance (class Negativicutes id.2164)	Gut microbiota abundance (class Negativicutes id.2164) || ||	TRUE	igd	184305	12	6.17021e-11	0.0113331	90008959	ieu-a-7	|| id:ieu-a-7	TRUE	reported	igd	2	TRUE	0.00176631	326.113	341.177	42.7664
rs2789422	A	G	A	G	-0.047312	-0.00457934	0.391593		FALSE	FALSE	FALSE	ebi-a-GCST90016922	1	159892088	0.0108645	14306	0.720779	Gut microbiota abundance (class Negativicutes id.2164) || id:ebi-a-GCST90016922	Gut microbiota abundance (class Negativicutes id.2164)	Gut microbiota abundance (class Negativicutes id.2164) || ||	TRUE	igd	184305	1	2.45997e-06	0.0100416	159892088	ieu-a-7	|| id:ieu-a-7	TRUE	reported	igd	2	TRUE	0.0010666	196.788	341.177	22.1992
rs2820315	T	C	T	C	0.046682	-0.00693805	0.283686		FALSE	FALSE	FALSE	ebi-a-GCST90016922	1	201872264	0.0117131	14306	0.607413	Gut microbiota abundance (class Negativicutes id.2164) || id:ebi-a-GCST90016922	Gut microbiota abundance (class Negativicutes id.2164)	Gut microbiota abundance (class Negativicutes id.2164) || ||	TRUE	igd	184305	1	6.07995e-06	0.0103196	201872264	ieu-a-7	|| id:ieu-a-7	TRUE	reported	igd	2	TRUE	0.000885667	163.376	341.177	20.4632
rs28451064	A	G	A	G	0.127571	0.0109506	0.121186		FALSE	FALSE	FALSE	ebi-a-GCST90016922	21	35593827	0.015968	14306	0.502295	Gut microbiota abundance (class Negativicutes id.2164) || id:ebi-a-GCST90016922	Gut microbiota abundance (class Negativicutes id.2164)	Gut microbiota abundance (class Negativicutes id.2164) || ||	TRUE	igd	184305	21	1.33015e-15	0.015952	35593827	ieu-a-7	|| id:ieu-a-7	TRUE	reported	igd	2	TRUE	0.00346644	641.097	341.177	63.9549
rs28470722	A	G	A	G	0.049459	-0.0139738	0.408746		FALSE	FALSE	FALSE	ebi-a-GCST90016922	1	38386727	0.0106083	14306	0.179718	Gut microbiota abundance (class Negativicutes id.2164) || id:ebi-a-GCST90016922	Gut microbiota abundance (class Negativicutes id.2164)	Gut microbiota abundance (class Negativicutes id.2164) || ||	TRUE	igd	184305	1	9.84011e-07	0.0101046	38386727	ieu-a-7	|| id:ieu-a-7	TRUE	reported	igd	2	TRUE	0.00118236	218.17	341.177	23.9581
rs288187	T	C	T	C	-0.057255	-0.0111078	0.175807		FALSE	FALSE	FALSE	ebi-a-GCST90016922	5	107344426	0.0137724	14306	0.415149	Gut microbiota abundance (class Negativicutes id.2164) || id:ebi-a-GCST90016922	Gut microbiota abundance (class Negativicutes id.2164)	Gut microbiota abundance (class Negativicutes id.2164) || ||	TRUE	igd	184305	5	4.41998e-06	0.0124726	107344426	ieu-a-7	|| id:ieu-a-7	TRUE	reported	igd	2	TRUE	0.000949996	175.254	341.177	21.0723
rs2891168	G	A	G	A	0.193401	0.00799914	0.488668		FALSE	FALSE	FALSE	ebi-a-GCST90016922	9	22098619	0.0105469	14306	0.444276	Gut microbiota abundance (class Negativicutes id.2164) || id:ebi-a-GCST90016922	Gut microbiota abundance (class Negativicutes id.2164)	Gut microbiota abundance (class Negativicutes id.2164) || ||	TRUE	igd	184305	9	2.28981e-98	0.0091877	22098619	ieu-a-7	|| id:ieu-a-7	TRUE	reported	igd	2	TRUE	0.0186924	3510.68	341.177	443.102
rs34232196	T	C	T	C	-0.059857	-0.0202412	0.241301		FALSE	FALSE	FALSE	ebi-a-GCST90016922	1	55489542	0.0121874	14306	0.100603	Gut microbiota abundance (class Negativicutes id.2164) || id:ebi-a-GCST90016922	Gut microbiota abundance (class Negativicutes id.2164)	Gut microbiota abundance (class Negativicutes id.2164) || ||	TRUE	igd	184305	1	1.47001e-07	0.0113885	55489542	ieu-a-7	|| id:ieu-a-7	TRUE	reported	igd	2	TRUE	0.00131186	242.098	341.177	27.6247
rs35465346	A	G	A	G	-0.064636	-0.0238492	0.158595		FALSE	FALSE	FALSE	ebi-a-GCST90016922	1	22132518	0.0142593	14306	0.0956864	Gut microbiota abundance (class Negativicutes id.2164) || id:ebi-a-GCST90016922	Gut microbiota abundance (class Negativicutes id.2164)	Gut microbiota abundance (class Negativicutes id.2164) || ||	TRUE	igd	184305	1	4.82003e-06	0.0141357	22132518	ieu-a-7	|| id:ieu-a-7	TRUE	reported	igd	2	TRUE	0.001115	205.727	341.177	20.9081
rs35879803	A	C	A	C	-0.047793	-0.0302429	0.298357		FALSE	FALSE	FALSE	ebi-a-GCST90016922	4	146782837	0.0115101	14306	0.00587746	Gut microbiota abundance (class Negativicutes id.2164) || id:ebi-a-GCST90016922	Gut microbiota abundance (class Negativicutes id.2164)	Gut microbiota abundance (class Negativicutes id.2164) || ||	TRUE	igd	184305	4	4.74002e-06	0.0104446	146782837	ieu-a-7	|| id:ieu-a-7	TRUE	reported	igd	2	TRUE	0.000956337	176.425	341.177	20.9385
rs35895680	A	C	A	C	-0.056655	-0.0218051	0.284129		FALSE	FALSE	FALSE	ebi-a-GCST90016922	17	47060322	0.0115208	14306	0.0519457	Gut microbiota abundance (class Negativicutes id.2164) || id:ebi-a-GCST90016922	Gut microbiota abundance (class Negativicutes id.2164)	Gut microbiota abundance (class Negativicutes id.2164) || ||	TRUE	igd	184305	17	3.76002e-07	0.0111506	47060322	ieu-a-7	|| id:ieu-a-7	TRUE	reported	igd	2	TRUE	0.00130574	240.966	341.177	25.8155
rs3760128	G	A	G	A	-0.044374	0.00277785	0.340555		FALSE	FALSE	FALSE	ebi-a-GCST90016922	17	73886888	0.0111427	14306	0.789471	Gut microbiota abundance (class Negativicutes id.2164) || id:ebi-a-GCST90016922	Gut microbiota abundance (class Negativicutes id.2164)	Gut microbiota abundance (class Negativicutes id.2164) || ||	TRUE	igd	184305	17	9.08992e-06	0.0099992	73886888	ieu-a-7	|| id:ieu-a-7	TRUE	reported	igd	2	TRUE	0.000884409	163.143	341.177	19.6937
rs3918226	T	C	T	C	0.133315	-0.0237156	0.064515		FALSE	FALSE	FALSE	ebi-a-GCST90016922	7	150690176	0.020338	14306	0.226467	Gut microbiota abundance (class Negativicutes id.2164) || id:ebi-a-GCST90016922	Gut microbiota abundance (class Negativicutes id.2164)	Gut microbiota abundance (class Negativicutes id.2164) || ||	TRUE	igd	184305	7	1.69001e-09	0.0221275	150690176	ieu-a-7	|| id:ieu-a-7	TRUE	reported	igd	2	TRUE	0.00214529	396.233	341.177	36.2989
rs4074793	G	A	G	A	0.075164	-0.0102391	0.078867		FALSE	FALSE	FALSE	ebi-a-GCST90016922	5	52193125	0.019322	14306	0.47889	Gut microbiota abundance (class Negativicutes id.2164) || id:ebi-a-GCST90016922	Gut microbiota abundance (class Negativicutes id.2164)	Gut microbiota abundance (class Negativicutes id.2164) || ||	TRUE	igd	184305	5	9.87006e-06	0.0170057	52193125	ieu-a-7	|| id:ieu-a-7	TRUE	reported	igd	2	TRUE	0.000820857	151.411	341.177	19.5358
rs4076834	G	T	G	T	-0.10645	-0.000325259	0.062779		FALSE	FALSE	FALSE	ebi-a-GCST90016922	2	44081627	0.0217137	14306	0.99709	Gut microbiota abundance (class Negativicutes id.2164) || id:ebi-a-GCST90016922	Gut microbiota abundance (class Negativicutes id.2164)	Gut microbiota abundance (class Negativicutes id.2164) || ||	TRUE	igd	184305	2	1.34999e-07	0.0201907	44081627	ieu-a-7	|| id:ieu-a-7	TRUE	reported	igd	2	TRUE	0.00133345	246.088	341.177	27.7964
rs4420638	G	A	G	A	0.091906	-0.000894094	0.166036		FALSE	FALSE	FALSE	ebi-a-GCST90016922	19	45422946	0.0140332	14306	0.753224	Gut microbiota abundance (class Negativicutes id.2164) || id:ebi-a-GCST90016922	Gut microbiota abundance (class Negativicutes id.2164)	Gut microbiota abundance (class Negativicutes id.2164) || ||	TRUE	igd	184305	19	7.06968e-11	0.0140977	45422946	ieu-a-7	|| id:ieu-a-7	TRUE	reported	igd	2	TRUE	0.0023392	432.132	341.177	42.5002
rs4468572	C	T	C	T	0.077234	0.00815384	0.585831		FALSE	FALSE	FALSE	ebi-a-GCST90016922	15	79124475	0.0106195	14306	0.443773	Gut microbiota abundance (class Negativicutes id.2164) || id:ebi-a-GCST90016922	Gut microbiota abundance (class Negativicutes id.2164)	Gut microbiota abundance (class Negativicutes id.2164) || ||	TRUE	igd	184305	15	4.44017e-16	0.0095277	79124475	ieu-a-7	|| id:ieu-a-7	TRUE	reported	igd	2	TRUE	0.00289466	535.043	341.177	65.7114
rs515135	C	T	C	T	0.067499	0.011969	0.791985		FALSE	FALSE	FALSE	ebi-a-GCST90016922	2	21286057	0.0137787	14306	0.398126	Gut microbiota abundance (class Negativicutes id.2164) || id:ebi-a-GCST90016922	Gut microbiota abundance (class Negativicutes id.2164)	Gut microbiota abundance (class Negativicutes id.2164) || ||	TRUE	igd	184305	2	3.09001e-08	0.0121924	21286057	ieu-a-7	|| id:ieu-a-7	TRUE	reported	igd	2	TRUE	0.00150119	277.09	341.177	30.649
rs55730499	T	C	T	C	0.316641	0.026425	0.056243		FALSE	FALSE	FALSE	ebi-a-GCST90016922	6	161005610	0.0227456	14306	0.255902	Gut microbiota abundance (class Negativicutes id.2164) || id:ebi-a-GCST90016922	Gut microbiota abundance (class Negativicutes id.2164)	Gut microbiota abundance (class Negativicutes id.2164) || ||	TRUE	igd	184305	6	5.39014e-39	0.0242403	161005610	ieu-a-7	|| id:ieu-a-7	TRUE	reported	igd	2	TRUE	0.0106437	1982.77	341.177	170.631
rs55942719	A	G	A	G	-0.052827	-0.0170175	0.253418		FALSE	FALSE	FALSE	ebi-a-GCST90016922	2	216307134	0.0122214	14306	0.181553	Gut microbiota abundance (class Negativicutes id.2164) || id:ebi-a-GCST90016922	Gut microbiota abundance (class Negativicutes id.2164)	Gut microbiota abundance (class Negativicutes id.2164) || ||	TRUE	igd	184305	2	3.45001e-06	0.0113798	216307134	ieu-a-7	|| id:ieu-a-7	TRUE	reported	igd	2	TRUE	0.00105598	194.827	341.177	21.5498
rs56062135	T	C	T	C	-0.069743	-0.00224802	0.205729		FALSE	FALSE	FALSE	ebi-a-GCST90016922	15	67455630	0.0125416	14306	0.892577	Gut microbiota abundance (class Negativicutes id.2164) || id:ebi-a-GCST90016922	Gut microbiota abundance (class Negativicutes id.2164)	Gut microbiota abundance (class Negativicutes id.2164) || ||	TRUE	igd	184305	15	4.52002e-09	0.0118937	67455630	ieu-a-7	|| id:ieu-a-7	TRUE	reported	igd	2	TRUE	0.00158963	293.44	341.177	34.3849
rs56289821	A	G	A	G	-0.13361	-0.0128583	0.100378		FALSE	FALSE	FALSE	ebi-a-GCST90016922	19	11188247	0.0171357	14306	0.444742	Gut microbiota abundance (class Negativicutes id.2164) || id:ebi-a-GCST90016922	Gut microbiota abundance (class Negativicutes id.2164)	Gut microbiota abundance (class Negativicutes id.2164) || ||	TRUE	igd	184305	19	4.44017e-15	0.0170415	11188247	ieu-a-7	|| id:ieu-a-7	TRUE	reported	igd	2	TRUE	0.00322409	596.131	341.177	61.4699
rs56336142	C	T	C	T	-0.066813	-0.00509431	0.192738		FALSE	FALSE	FALSE	ebi-a-GCST90016922	6	39134099	0.0129532	14306	0.57384	Gut microbiota abundance (class Negativicutes id.2164) || id:ebi-a-GCST90016922	Gut microbiota abundance (class Negativicutes id.2164)	Gut microbiota abundance (class Negativicutes id.2164) || ||	TRUE	igd	184305	6	1.84999e-08	0.0118763	39134099	ieu-a-7	|| id:ieu-a-7	TRUE	reported	igd	2	TRUE	0.0013891	256.372	341.177	31.649
rs56356271	T	C	T	C	0.054706	-0.0111425	0.185449		FALSE	FALSE	FALSE	ebi-a-GCST90016922	8	101322458	0.0136046	14306	0.423485	Gut microbiota abundance (class Negativicutes id.2164) || id:ebi-a-GCST90016922	Gut microbiota abundance (class Negativicutes id.2164)	Gut microbiota abundance (class Negativicutes id.2164) || ||	TRUE	igd	184305	8	7.31998e-06	0.0122	101322458	ieu-a-7	|| id:ieu-a-7	TRUE	reported	igd	2	TRUE	0.000904155	166.789	341.177	20.1071
rs58045791	C	A	C	A	0.11759	0.0177427	0.06817		FALSE	FALSE	FALSE	ebi-a-GCST90016922	13	110962079	0.0227823	14306	0.47584	Gut microbiota abundance (class Negativicutes id.2164) || id:ebi-a-GCST90016922	Gut microbiota abundance (class Negativicutes id.2164)	Gut microbiota abundance (class Negativicutes id.2164) || ||	TRUE	igd	184305	13	8.81008e-07	0.0239177	110962079	ieu-a-7	|| id:ieu-a-7	TRUE	reported	igd	2	TRUE	0.00175671	324.337	341.177	24.1714
rs6129767	G	T	G	T	0.047199	0.00666032	0.295563		FALSE	FALSE	FALSE	ebi-a-GCST90016922	20	39822332	0.0116724	14306	0.568082	Gut microbiota abundance (class Negativicutes id.2164) || id:ebi-a-GCST90016922	Gut microbiota abundance (class Negativicutes id.2164)	Gut microbiota abundance (class Negativicutes id.2164) || ||	TRUE	igd	184305	20	3.98997e-06	0.0102338	39822332	ieu-a-7	|| id:ieu-a-7	TRUE	reported	igd	2	TRUE	0.000927658	171.129	341.177	21.2712
rs62253653	G	A	G	A	-0.048503	-0.00337787	0.269477		FALSE	FALSE	FALSE	ebi-a-GCST90016922	3	53013267	0.0119564	14306	0.834905	Gut microbiota abundance (class Negativicutes id.2164) || id:ebi-a-GCST90016922	Gut microbiota abundance (class Negativicutes id.2164)	Gut microbiota abundance (class Negativicutes id.2164) || ||	TRUE	igd	184305	3	7.52991e-06	0.0108313	53013267	ieu-a-7	|| id:ieu-a-7	TRUE	reported	igd	2	TRUE	0.000926238	170.867	341.177	20.0528
rs6486120	G	T	G	T	0.049163	0.00717507	0.674969		FALSE	FALSE	FALSE	ebi-a-GCST90016922	11	13324142	0.0113981	14306	0.53086	Gut microbiota abundance (class Negativicutes id.2164) || id:ebi-a-GCST90016922	Gut microbiota abundance (class Negativicutes id.2164)	Gut microbiota abundance (class Negativicutes id.2164) || ||	TRUE	igd	184305	11	1.33999e-06	0.0101719	13324142	ieu-a-7	|| id:ieu-a-7	TRUE	reported	igd	2	TRUE	0.00106051	195.663	341.177	23.36
rs663129	A	G	A	G	0.058163	-0.00690138	0.256835		FALSE	FALSE	FALSE	ebi-a-GCST90016922	18	57838401	0.01235	14306	0.586461	Gut microbiota abundance (class Negativicutes id.2164) || id:ebi-a-GCST90016922	Gut microbiota abundance (class Negativicutes id.2164)	Gut microbiota abundance (class Negativicutes id.2164) || ||	TRUE	igd	184305	18	3.2e-08	0.0105173	57838401	ieu-a-7	|| id:ieu-a-7	TRUE	reported	igd	2	TRUE	0.00129141	238.318	341.177	30.5834
rs6689306	G	A	G	A	-0.056012	-0.0064624	0.552455		FALSE	FALSE	FALSE	ebi-a-GCST90016922	1	154395946	0.0106265	14306	0.541559	Gut microbiota abundance (class Negativicutes id.2164) || id:ebi-a-GCST90016922	Gut microbiota abundance (class Negativicutes id.2164)	Gut microbiota abundance (class Negativicutes id.2164) || ||	TRUE	igd	184305	1	2.59998e-09	0.0094061	154395946	ieu-a-7	|| id:ieu-a-7	TRUE	reported	igd	2	TRUE	0.00155141	286.373	341.177	35.4603
rs67180937	G	T	G	T	0.078807	0.00192692	0.663052		FALSE	FALSE	FALSE	ebi-a-GCST90016922	1	222823743	0.0118801	14306	0.90865	Gut microbiota abundance (class Negativicutes id.2164) || id:ebi-a-GCST90016922	Gut microbiota abundance (class Negativicutes id.2164)	Gut microbiota abundance (class Negativicutes id.2164) || ||	TRUE	igd	184305	1	1.00995e-12	0.0110551	222823743	ieu-a-7	|| id:ieu-a-7	TRUE	reported	igd	2	TRUE	0.00277505	512.872	341.177	50.8164
rs68170813	C	T	C	T	-0.05216	-0.0208201	0.219731		FALSE	FALSE	FALSE	ebi-a-GCST90016922	7	107259721	0.0123059	14306	0.0955454	Gut microbiota abundance (class Negativicutes id.2164) || id:ebi-a-GCST90016922	Gut microbiota abundance (class Negativicutes id.2164)	Gut microbiota abundance (class Negativicutes id.2164) || ||	TRUE	igd	184305	7	6.25994e-06	0.011546	107259721	ieu-a-7	|| id:ieu-a-7	TRUE	reported	igd	2	TRUE	0.000932912	172.099	341.177	20.4085
rs6909752	A	G	A	G	0.04855	0.0265376	0.332644		FALSE	FALSE	FALSE	ebi-a-GCST90016922	6	22612629	0.0110938	14306	0.0158508	Gut microbiota abundance (class Negativicutes id.2164) || id:ebi-a-GCST90016922	Gut microbiota abundance (class Negativicutes id.2164)	Gut microbiota abundance (class Negativicutes id.2164) || ||	TRUE	igd	184305	6	8.23e-07	0.0098482	22612629	ieu-a-7	|| id:ieu-a-7	TRUE	reported	igd	2	TRUE	0.00104652	193.078	341.177	24.3033
rs7082705	G	A	G	A	-0.052595	-0.00675733	0.710056		FALSE	FALSE	FALSE	ebi-a-GCST90016922	10	82170856	0.0118867	14306	0.586076	Gut microbiota abundance (class Negativicutes id.2164) || id:ebi-a-GCST90016922	Gut microbiota abundance (class Negativicutes id.2164)	Gut microbiota abundance (class Negativicutes id.2164) || ||	TRUE	igd	184305	10	1.32999e-06	0.0108791	82170856	ieu-a-7	|| id:ieu-a-7	TRUE	reported	igd	2	TRUE	0.00113901	210.161	341.177	23.3724
rs7188857	G	A	G	A	-0.059231	-0.00447077	0.244852		FALSE	FALSE	FALSE	ebi-a-GCST90016922	16	75303444	0.0124015	14306	0.697683	Gut microbiota abundance (class Negativicutes id.2164) || id:ebi-a-GCST90016922	Gut microbiota abundance (class Negativicutes id.2164)	Gut microbiota abundance (class Negativicutes id.2164) || ||	TRUE	igd	184305	16	1.21001e-06	0.0122011	75303444	ieu-a-7	|| id:ieu-a-7	TRUE	reported	igd	2	TRUE	0.00129737	239.42	341.177	23.5668
rs73262424	A	C	A	C	0.043337	-0.00655728	0.383876		FALSE	FALSE	FALSE	ebi-a-GCST90016922	7	20290924	0.0109612	14306	0.556706	Gut microbiota abundance (class Negativicutes id.2164) || id:ebi-a-GCST90016922	Gut microbiota abundance (class Negativicutes id.2164)	Gut microbiota abundance (class Negativicutes id.2164) || ||	TRUE	igd	184305	7	7.59994e-06	0.009682	20290924	ieu-a-7	|| id:ieu-a-7	TRUE	reported	igd	2	TRUE	0.000888396	163.88	341.177	20.0349
rs741782	C	T	C	T	0.043409	-0.0196074	0.398449		FALSE	FALSE	FALSE	ebi-a-GCST90016922	17	18019712	0.0111307	14306	0.0882226	Gut microbiota abundance (class Negativicutes id.2164) || id:ebi-a-GCST90016922	Gut microbiota abundance (class Negativicutes id.2164)	Gut microbiota abundance (class Negativicutes id.2164) || ||	TRUE	igd	184305	17	8.81008e-06	0.0097667	18019712	ieu-a-7	|| id:ieu-a-7	TRUE	reported	igd	2	TRUE	0.000903306	166.632	341.177	19.7544
rs748431	T	G	T	G	-0.048954	0.00394052	0.59366		FALSE	FALSE	FALSE	ebi-a-GCST90016922	3	14928077	0.0108624	14306	0.710657	Gut microbiota abundance (class Negativicutes id.2164) || id:ebi-a-GCST90016922	Gut microbiota abundance (class Negativicutes id.2164)	Gut microbiota abundance (class Negativicutes id.2164) || ||	TRUE	igd	184305	3	2.13998e-07	0.0094376	14928077	ieu-a-7	|| id:ieu-a-7	TRUE	reported	igd	2	TRUE	0.0011562	213.338	341.177	26.9063
rs7500448	G	A	G	A	-0.05549	-0.00168328	0.22755		FALSE	FALSE	FALSE	ebi-a-GCST90016922	16	83045790	0.0120927	14306	0.932371	Gut microbiota abundance (class Negativicutes id.2164) || id:ebi-a-GCST90016922	Gut microbiota abundance (class Negativicutes id.2164)	Gut microbiota abundance (class Negativicutes id.2164) || ||	TRUE	igd	184305	16	2.10999e-06	0.0117003	83045790	ieu-a-7	|| id:ieu-a-7	TRUE	reported	igd	2	TRUE	0.00108245	199.714	341.177	22.4924
rs7528419	G	A	G	A	-0.11453	-0.0128157	0.21418		FALSE	FALSE	FALSE	ebi-a-GCST90016922	1	109817192	0.0127645	14306	0.348781	Gut microbiota abundance (class Negativicutes id.2164) || id:ebi-a-GCST90016922	Gut microbiota abundance (class Negativicutes id.2164)	Gut microbiota abundance (class Negativicutes id.2164) || ||	TRUE	igd	184305	1	1.97015e-23	0.011482	109817192	ieu-a-7	|| id:ieu-a-7	TRUE	reported	igd	2	TRUE	0.0044154	817.381	341.177	99.4955
rs7623687	C	A	C	A	-0.069857	0.0194374	0.141014		FALSE	FALSE	FALSE	ebi-a-GCST90016922	3	49448566	0.0153007	14306	0.244491	Gut microbiota abundance (class Negativicutes id.2164) || id:ebi-a-GCST90016922	Gut microbiota abundance (class Negativicutes id.2164)	Gut microbiota abundance (class Negativicutes id.2164) || ||	TRUE	igd	184305	3	5.21999e-07	0.0139207	49448566	ieu-a-7	|| id:ieu-a-7	TRUE	reported	igd	2	TRUE	0.00118222	218.145	341.177	25.1824
rs763475	T	C	T	C	-0.066381	-0.0119862	0.859234		FALSE	FALSE	FALSE	ebi-a-GCST90016922	20	40964651	0.0172058	14306	0.454285	Gut microbiota abundance (class Negativicutes id.2164) || id:ebi-a-GCST90016922	Gut microbiota abundance (class Negativicutes id.2164)	Gut microbiota abundance (class Negativicutes id.2164) || ||	TRUE	igd	184305	20	4.18996e-06	0.0144247	40964651	ieu-a-7	|| id:ieu-a-7	TRUE	reported	igd	2	TRUE	0.00106593	196.663	341.177	21.1775
rs8042271	A	G	A	G	-0.096711	-0.00803361	0.097718		FALSE	FALSE	FALSE	ebi-a-GCST90016922	15	89574218	0.0251775	14306	0.948343	Gut microbiota abundance (class Negativicutes id.2164) || id:ebi-a-GCST90016922	Gut microbiota abundance (class Negativicutes id.2164)	Gut microbiota abundance (class Negativicutes id.2164) || ||	TRUE	igd	184305	15	3.68002e-08	0.0175662	89574218	ieu-a-7	|| id:ieu-a-7	TRUE	reported	igd	2	TRUE	0.0016493	304.472	341.177	30.3107
rs8068844	C	T	C	T	0.046404	0.0177238	0.346299		FALSE	FALSE	FALSE	ebi-a-GCST90016922	17	40571284	0.011241	14306	0.111438	Gut microbiota abundance (class Negativicutes id.2164) || id:ebi-a-GCST90016922	Gut microbiota abundance (class Negativicutes id.2164)	Gut microbiota abundance (class Negativicutes id.2164) || ||	TRUE	igd	184305	17	1.63999e-06	0.0096798	40571284	ieu-a-7	|| id:ieu-a-7	TRUE	reported	igd	2	TRUE	0.000974925	179.857	341.177	22.9815
rs8104311	C	T	C	T	0.046546	0.0081706	0.344352		FALSE	FALSE	FALSE	ebi-a-GCST90016922	19	15982760	0.0111332	14306	0.43742	Gut microbiota abundance (class Negativicutes id.2164) || id:ebi-a-GCST90016922	Gut microbiota abundance (class Negativicutes id.2164)	Gut microbiota abundance (class Negativicutes id.2164) || ||	TRUE	igd	184305	19	1.26e-06	0.0096049	15982760	ieu-a-7	|| id:ieu-a-7	TRUE	reported	igd	2	TRUE	0.000978291	180.479	341.177	23.4844
rs8108474	T	C	T	C	0.043955	0.0136047	0.341309		FALSE	FALSE	FALSE	ebi-a-GCST90016922	19	46301479	0.0111704	14306	0.230313	Gut microbiota abundance (class Negativicutes id.2164) || id:ebi-a-GCST90016922	Gut microbiota abundance (class Negativicutes id.2164)	Gut microbiota abundance (class Negativicutes id.2164) || ||	TRUE	igd	184305	19	7.51e-06	0.0098145	46301479	ieu-a-7	|| id:ieu-a-7	TRUE	reported	igd	2	TRUE	0.000868712	160.246	341.177	20.0577
rs9349379	G	A	G	A	0.131836	0.0161207	0.431606		FALSE	FALSE	FALSE	ebi-a-GCST90016922	6	12903957	0.0107632	14306	0.134812	Gut microbiota abundance (class Negativicutes id.2164) || id:ebi-a-GCST90016922	Gut microbiota abundance (class Negativicutes id.2164)	Gut microbiota abundance (class Negativicutes id.2164) || ||	TRUE	igd	184305	6	1.81009e-42	0.0096527	12903957	ieu-a-7	|| id:ieu-a-7	TRUE	reported	igd	2	TRUE	0.00852776	1585.21	341.177	186.539
rs9486719	A	G	A	G	-0.056387	-0.0060941	0.200202		FALSE	FALSE	FALSE	ebi-a-GCST90016922	6	97060124	0.0132306	14306	0.686455	Gut microbiota abundance (class Negativicutes id.2164) || id:ebi-a-GCST90016922	Gut microbiota abundance (class Negativicutes id.2164)	Gut microbiota abundance (class Negativicutes id.2164) || ||	TRUE	igd	184305	6	1.09999e-06	0.0115721	97060124	ieu-a-7	|| id:ieu-a-7	TRUE	reported	igd	2	TRUE	0.00101821	187.85	341.177	23.7429
rs9532984	A	G	A	G	-0.045053	-0.00503777	0.425049		FALSE	FALSE	FALSE	ebi-a-GCST90016922	13	42634693	0.0106684	14306	0.67444	Gut microbiota abundance (class Negativicutes id.2164) || id:ebi-a-GCST90016922	Gut microbiota abundance (class Negativicutes id.2164)	Gut microbiota abundance (class Negativicutes id.2164) || ||	TRUE	igd	184305	13	1.62002e-06	0.0093952	42634693	ieu-a-7	|| id:ieu-a-7	TRUE	reported	igd	2	TRUE	0.000992081	183.025	341.177	22.9951
rs9970807	T	C	T	C	-0.12575	-0.0349121	0.084903		FALSE	FALSE	FALSE	ebi-a-GCST90016922	1	56965664	0.0189444	14306	0.0644421	Gut microbiota abundance (class Negativicutes id.2164) || id:ebi-a-GCST90016922	Gut microbiota abundance (class Negativicutes id.2164)	Gut microbiota abundance (class Negativicutes id.2164) || ||	TRUE	igd	184305	1	5.00035e-14	0.016695	56965664	ieu-a-7	|| id:ieu-a-7	TRUE	reported	igd	2	TRUE	0.00245718	453.98	341.177	56.734
rs10071096	A	G	A	G	-0.048488	-0.00262404	0.294825		FALSE	FALSE	FALSE	ebi-a-GCST90016940	5	4012694	0.0113701	14306	0.782871	Gut microbiota abundance (family Lachnospiraceae id.1987) || id:ebi-a-GCST90016940	Gut microbiota abundance (family Lachnospiraceae id.1987)	Gut microbiota abundance (family Lachnospiraceae id.1987) || ||	TRUE	igd	184305	5	2.06001e-06	0.0102143	4012694	ieu-a-7	|| id:ieu-a-7	TRUE	reported	igd	2	TRUE	0.000977597	180.35	341.177	22.5347
rs10818576	G	T	G	T	0.054718	-0.0127871	0.25109		FALSE	FALSE	FALSE	ebi-a-GCST90016940	9	124412948	0.0122366	14306	0.301723	Gut microbiota abundance (family Lachnospiraceae id.1987) || id:ebi-a-GCST90016940	Gut microbiota abundance (family Lachnospiraceae id.1987)	Gut microbiota abundance (family Lachnospiraceae id.1987) || ||	TRUE	igd	184305	9	7.23003e-07	0.0110431	124412948	ieu-a-7	|| id:ieu-a-7	TRUE	reported	igd	2	TRUE	0.00112603	207.764	341.177	24.5515
rs10840293	A	G	A	G	0.054714	0.0104904	0.549821		FALSE	FALSE	FALSE	ebi-a-GCST90016940	11	9751196	0.0107062	14306	0.326541	Gut microbiota abundance (family Lachnospiraceae id.1987) || id:ebi-a-GCST90016940	Gut microbiota abundance (family Lachnospiraceae id.1987)	Gut microbiota abundance (family Lachnospiraceae id.1987) || ||	TRUE	igd	184305	11	1.28e-08	0.009619	9751196	ieu-a-7	|| id:ieu-a-7	TRUE	reported	igd	2	TRUE	0.00148195	273.533	341.177	32.3547
rs11065979	T	C	T	C	0.068556	-0.0114297	0.365499		FALSE	FALSE	FALSE	ebi-a-GCST90016940	12	112059557	0.0107055	14306	0.312791	Gut microbiota abundance (family Lachnospiraceae id.1987) || id:ebi-a-GCST90016940	Gut microbiota abundance (family Lachnospiraceae id.1987)	Gut microbiota abundance (family Lachnospiraceae id.1987) || ||	TRUE	igd	184305	12	1.93001e-10	0.0107672	112059557	ieu-a-7	|| id:ieu-a-7	TRUE	reported	igd	2	TRUE	0.00217991	402.642	341.177	40.5402
rs11099493	G	A	G	A	-0.048294	0.0122983	0.293912		FALSE	FALSE	FALSE	ebi-a-GCST90016940	4	82587050	0.0113844	14306	0.295193	Gut microbiota abundance (family Lachnospiraceae id.1987) || id:ebi-a-GCST90016940	Gut microbiota abundance (family Lachnospiraceae id.1987)	Gut microbiota abundance (family Lachnospiraceae id.1987) || ||	TRUE	igd	184305	4	3.80996e-06	0.01045	82587050	ieu-a-7	|| id:ieu-a-7	TRUE	reported	igd	2	TRUE	0.000968038	178.585	341.177	21.3577
rs11191416	G	T	G	T	-0.079249	0.00335746	0.12747		FALSE	FALSE	FALSE	ebi-a-GCST90016940	10	104604916	0.0166895	14306	0.690233	Gut microbiota abundance (family Lachnospiraceae id.1987) || id:ebi-a-GCST90016940	Gut microbiota abundance (family Lachnospiraceae id.1987)	Gut microbiota abundance (family Lachnospiraceae id.1987) || ||	TRUE	igd	184305	10	4.64997e-09	0.0135252	104604916	ieu-a-7	|| id:ieu-a-7	TRUE	reported	igd	2	TRUE	0.00139703	257.837	341.177	34.3321
rs113756303	T	G	T	G	0.061785	-0.00608112	0.183862		FALSE	FALSE	FALSE	ebi-a-GCST90016940	8	26102772	0.0128946	14306	0.613942	Gut microbiota abundance (family Lachnospiraceae id.1987) || id:ebi-a-GCST90016940	Gut microbiota abundance (family Lachnospiraceae id.1987)	Gut microbiota abundance (family Lachnospiraceae id.1987) || ||	TRUE	igd	184305	8	7.38006e-06	0.0137838	26102772	ieu-a-7	|| id:ieu-a-7	TRUE	reported	igd	2	TRUE	0.00114565	211.389	341.177	20.0922
rs11556924	T	C	T	C	-0.072569	0.0116403	0.313325		FALSE	FALSE	FALSE	ebi-a-GCST90016940	7	129663496	0.0109091	14306	0.314619	Gut microbiota abundance (family Lachnospiraceae id.1987) || id:ebi-a-GCST90016940	Gut microbiota abundance (family Lachnospiraceae id.1987)	Gut microbiota abundance (family Lachnospiraceae id.1987) || ||	TRUE	igd	184305	7	5.33949e-11	0.0110605	129663496	ieu-a-7	|| id:ieu-a-7	TRUE	reported	igd	2	TRUE	0.0022661	418.597	341.177	43.048
rs115654617	A	C	A	C	0.137846	0.00223815	0.106962		FALSE	FALSE	FALSE	ebi-a-GCST90016940	2	203893999	0.0161935	14306	0.878294	Gut microbiota abundance (family Lachnospiraceae id.1987) || id:ebi-a-GCST90016940	Gut microbiota abundance (family Lachnospiraceae id.1987)	Gut microbiota abundance (family Lachnospiraceae id.1987) || ||	TRUE	igd	184305	2	3.12033e-18	0.0158314	203893999	ieu-a-7	|| id:ieu-a-7	TRUE	reported	igd	2	TRUE	0.00363009	671.475	341.177	75.814
rs11723436	G	A	G	A	0.05401	-0.0212087	0.305497		FALSE	FALSE	FALSE	ebi-a-GCST90016940	4	120901336	0.0112769	14306	0.0507645	Gut microbiota abundance (family Lachnospiraceae id.1987) || id:ebi-a-GCST90016940	Gut microbiota abundance (family Lachnospiraceae id.1987)	Gut microbiota abundance (family Lachnospiraceae id.1987) || ||	TRUE	igd	184305	4	1.68e-07	0.010324	120901336	ieu-a-7	|| id:ieu-a-7	TRUE	reported	igd	2	TRUE	0.00123783	228.418	341.177	27.3686
rs11838776	A	G	A	G	0.068566	0.00620613	0.263277		FALSE	FALSE	FALSE	ebi-a-GCST90016940	13	111040681	0.0118441	14306	0.549077	Gut microbiota abundance (family Lachnospiraceae id.1987) || id:ebi-a-GCST90016940	Gut microbiota abundance (family Lachnospiraceae id.1987)	Gut microbiota abundance (family Lachnospiraceae id.1987) || ||	TRUE	igd	184305	13	1.83e-10	0.0107552	111040681	ieu-a-7	|| id:ieu-a-7	TRUE	reported	igd	2	TRUE	0.00182375	336.736	341.177	40.6425
rs1199338	C	A	C	A	0.073596	0.00484465	0.161866		FALSE	FALSE	FALSE	ebi-a-GCST90016940	3	138087467	0.0139232	14306	0.727575	Gut microbiota abundance (family Lachnospiraceae id.1987) || id:ebi-a-GCST90016940	Gut microbiota abundance (family Lachnospiraceae id.1987)	Gut microbiota abundance (family Lachnospiraceae id.1987) || ||	TRUE	igd	184305	3	3.89996e-09	0.0124987	138087467	ieu-a-7	|| id:ieu-a-7	TRUE	reported	igd	2	TRUE	0.00146963	271.256	341.177	34.672
rs12202017	G	A	G	A	-0.066813	0.0112542	0.300047		FALSE	FALSE	FALSE	ebi-a-GCST90016940	6	134173151	0.011547	14306	0.328178	Gut microbiota abundance (family Lachnospiraceae id.1987) || id:ebi-a-GCST90016940	Gut microbiota abundance (family Lachnospiraceae id.1987)	Gut microbiota abundance (family Lachnospiraceae id.1987) || ||	TRUE	igd	184305	6	1.98016e-11	0.0099612	134173151	ieu-a-7	|| id:ieu-a-7	TRUE	reported	igd	2	TRUE	0.00187504	346.224	341.177	44.9882
rs12801636	A	G	A	G	-0.04993	-0.00568039	0.240589		FALSE	FALSE	FALSE	ebi-a-GCST90016940	11	65391317	0.0123222	14306	0.664849	Gut microbiota abundance (family Lachnospiraceae id.1987) || id:ebi-a-GCST90016940	Gut microbiota abundance (family Lachnospiraceae id.1987)	Gut microbiota abundance (family Lachnospiraceae id.1987) || ||	TRUE	igd	184305	11	5.21003e-06	0.0109584	65391317	ieu-a-7	|| id:ieu-a-7	TRUE	reported	igd	2	TRUE	0.000910974	168.048	341.177	20.7601
rs12826942	G	A	G	A	0.051693	-0.00753242	0.237515		FALSE	FALSE	FALSE	ebi-a-GCST90016940	12	42796300	0.0123771	14306	0.511874	Gut microbiota abundance (family Lachnospiraceae id.1987) || id:ebi-a-GCST90016940	Gut microbiota abundance (family Lachnospiraceae id.1987)	Gut microbiota abundance (family Lachnospiraceae id.1987) || ||	TRUE	igd	184305	12	2.61999e-06	0.0110018	42796300	ieu-a-7	|| id:ieu-a-7	TRUE	reported	igd	2	TRUE	0.000967867	178.554	341.177	22.0768
rs12897	A	G	A	G	-0.049678	0.0071078	0.55613		FALSE	FALSE	FALSE	ebi-a-GCST90016940	3	172115902	0.0107955	14306	0.51487	Gut microbiota abundance (family Lachnospiraceae id.1987) || id:ebi-a-GCST90016940	Gut microbiota abundance (family Lachnospiraceae id.1987)	Gut microbiota abundance (family Lachnospiraceae id.1987) || ||	TRUE	igd	184305	3	4.33002e-07	0.0098297	172115902	ieu-a-7	|| id:ieu-a-7	TRUE	reported	igd	2	TRUE	0.0012184	224.829	341.177	25.5416
rs13734	A	G	A	G	0.050403	-0.0218953	0.220215		FALSE	FALSE	FALSE	ebi-a-GCST90016940	20	17594729	0.0131842	14306	0.0953257	Gut microbiota abundance (family Lachnospiraceae id.1987) || id:ebi-a-GCST90016940	Gut microbiota abundance (family Lachnospiraceae id.1987)	Gut microbiota abundance (family Lachnospiraceae id.1987) || ||	TRUE	igd	184305	20	7.64997e-06	0.0112636	17594729	ieu-a-7	|| id:ieu-a-7	TRUE	reported	igd	2	TRUE	0.000872498	160.944	341.177	20.0243
rs139833223	A	G	A	G	0.079395	-0.0142098	0.102993		FALSE	FALSE	FALSE	ebi-a-GCST90016940	19	41755390	0.016961	14306	0.32348	Gut microbiota abundance (family Lachnospiraceae id.1987) || id:ebi-a-GCST90016940	Gut microbiota abundance (family Lachnospiraceae id.1987)	Gut microbiota abundance (family Lachnospiraceae id.1987) || ||	TRUE	igd	184305	19	3.51998e-07	0.0155881	41755390	ieu-a-7	|| id:ieu-a-7	TRUE	reported	igd	2	TRUE	0.00116472	214.911	341.177	25.9418
rs1412444	T	C	T	C	0.066812	-0.00353201	0.369131		FALSE	FALSE	FALSE	ebi-a-GCST90016940	10	91002927	0.0110891	14306	0.735221	Gut microbiota abundance (family Lachnospiraceae id.1987) || id:ebi-a-GCST90016940	Gut microbiota abundance (family Lachnospiraceae id.1987)	Gut microbiota abundance (family Lachnospiraceae id.1987) || ||	TRUE	igd	184305	10	5.14991e-12	0.0096809	91002927	ieu-a-7	|| id:ieu-a-7	TRUE	reported	igd	2	TRUE	0.00207902	383.968	341.177	47.6297
rs16986953	A	G	A	G	0.08516	0.00636446	0.104706		FALSE	FALSE	FALSE	ebi-a-GCST90016940	2	19942473	0.0188487	14306	0.701186	Gut microbiota abundance (family Lachnospiraceae id.1987) || id:ebi-a-GCST90016940	Gut microbiota abundance (family Lachnospiraceae id.1987)	Gut microbiota abundance (family Lachnospiraceae id.1987) || ||	TRUE	igd	184305	2	1.45001e-08	0.0150265	19942473	ieu-a-7	|| id:ieu-a-7	TRUE	reported	igd	2	TRUE	0.00135969	250.935	341.177	32.1185
rs17087335	T	G	T	G	0.060764	0.0166626	0.214637		FALSE	FALSE	FALSE	ebi-a-GCST90016940	4	57838583	0.0129795	14306	0.183916	Gut microbiota abundance (family Lachnospiraceae id.1987) || id:ebi-a-GCST90016940	Gut microbiota abundance (family Lachnospiraceae id.1987)	Gut microbiota abundance (family Lachnospiraceae id.1987) || ||	TRUE	igd	184305	4	4.58997e-08	0.0111159	57838583	ieu-a-7	|| id:ieu-a-7	TRUE	reported	igd	2	TRUE	0.00124479	229.705	341.177	29.8816
rs17678683	G	T	G	T	0.098786	-0.0077559	0.087681		FALSE	FALSE	FALSE	ebi-a-GCST90016940	2	145286559	0.0180188	14306	0.625962	Gut microbiota abundance (family Lachnospiraceae id.1987) || id:ebi-a-GCST90016940	Gut microbiota abundance (family Lachnospiraceae id.1987)	Gut microbiota abundance (family Lachnospiraceae id.1987) || ||	TRUE	igd	184305	2	2.99999e-09	0.0166548	145286559	ieu-a-7	|| id:ieu-a-7	TRUE	reported	igd	2	TRUE	0.00156125	288.193	341.177	35.1813
rs17843797	G	T	G	T	0.064029	-0.0355991	0.127234		FALSE	FALSE	FALSE	ebi-a-GCST90016940	3	124453022	0.0161298	14306	0.0274473	Gut microbiota abundance (family Lachnospiraceae id.1987) || id:ebi-a-GCST90016940	Gut microbiota abundance (family Lachnospiraceae id.1987)	Gut microbiota abundance (family Lachnospiraceae id.1987) || ||	TRUE	igd	184305	3	2.43002e-06	0.0135839	124453022	ieu-a-7	|| id:ieu-a-7	TRUE	reported	igd	2	TRUE	0.000910509	167.963	341.177	22.218
rs1870634	G	T	G	T	0.075878	-0.0188245	0.637485		FALSE	FALSE	FALSE	ebi-a-GCST90016940	10	44480811	0.0110657	14306	0.0913251	Gut microbiota abundance (family Lachnospiraceae id.1987) || id:ebi-a-GCST90016940	Gut microbiota abundance (family Lachnospiraceae id.1987)	Gut microbiota abundance (family Lachnospiraceae id.1987) || ||	TRUE	igd	184305	10	5.55009e-15	0.0097113	44480811	ieu-a-7	|| id:ieu-a-7	TRUE	reported	igd	2	TRUE	0.00266108	491.753	341.177	61.0488
rs1873197	A	G	A	G	-0.081092	-0.0612914	0.079745		FALSE	FALSE	FALSE	ebi-a-GCST90016940	4	38911595	0.0275709	14306	0.0371835	Gut microbiota abundance (family Lachnospiraceae id.1987) || id:ebi-a-GCST90016940	Gut microbiota abundance (family Lachnospiraceae id.1987)	Gut microbiota abundance (family Lachnospiraceae id.1987) || ||	TRUE	igd	184305	4	3.32001e-06	0.0174402	38911595	ieu-a-7	|| id:ieu-a-7	TRUE	reported	igd	2	TRUE	0.000965156	178.053	341.177	21.6199
rs1924981	T	C	T	C	0.050137	0.0147397	0.341378		FALSE	FALSE	FALSE	ebi-a-GCST90016940	13	29022645	0.0111955	14306	0.177385	Gut microbiota abundance (family Lachnospiraceae id.1987) || id:ebi-a-GCST90016940	Gut microbiota abundance (family Lachnospiraceae id.1987)	Gut microbiota abundance (family Lachnospiraceae id.1987) || ||	TRUE	igd	184305	13	5.10999e-07	0.0099829	29022645	ieu-a-7	|| id:ieu-a-7	TRUE	reported	igd	2	TRUE	0.00113036	208.565	341.177	25.2234
rs194937	A	G	A	G	0.057339	-0.0105723	0.163253		FALSE	FALSE	FALSE	ebi-a-GCST90016940	6	82442022	0.0141815	14306	0.490932	Gut microbiota abundance (family Lachnospiraceae id.1987) || id:ebi-a-GCST90016940	Gut microbiota abundance (family Lachnospiraceae id.1987)	Gut microbiota abundance (family Lachnospiraceae id.1987) || ||	TRUE	igd	184305	6	3.11e-06	0.0122956	82442022	ieu-a-7	|| id:ieu-a-7	TRUE	reported	igd	2	TRUE	0.000898226	165.695	341.177	21.7471
rs2001846	C	T	C	T	-0.046146	-0.0140998	0.519792		FALSE	FALSE	FALSE	ebi-a-GCST90016940	8	126478450	0.0104927	14306	0.18392	Gut microbiota abundance (family Lachnospiraceae id.1987) || id:ebi-a-GCST90016940	Gut microbiota abundance (family Lachnospiraceae id.1987)	Gut microbiota abundance (family Lachnospiraceae id.1987) || ||	TRUE	igd	184305	8	5.92994e-07	0.009241	126478450	ieu-a-7	|| id:ieu-a-7	TRUE	reported	igd	2	TRUE	0.00106306	196.133	341.177	24.9362
rs2107595	A	G	A	G	0.073415	-0.00612264	0.20047		FALSE	FALSE	FALSE	ebi-a-GCST90016940	7	19049388	0.0137285	14306	0.690022	Gut microbiota abundance (family Lachnospiraceae id.1987) || id:ebi-a-GCST90016940	Gut microbiota abundance (family Lachnospiraceae id.1987)	Gut microbiota abundance (family Lachnospiraceae id.1987) || ||	TRUE	igd	184305	7	8.05008e-11	0.0112951	19049388	ieu-a-7	|| id:ieu-a-7	TRUE	reported	igd	2	TRUE	0.00172776	318.983	341.177	42.2464
rs2128739	C	A	C	A	-0.065565	-0.00965452	0.676464		FALSE	FALSE	FALSE	ebi-a-GCST90016940	11	103673277	0.0116897	14306	0.459177	Gut microbiota abundance (family Lachnospiraceae id.1987) || id:ebi-a-GCST90016940	Gut microbiota abundance (family Lachnospiraceae id.1987)	Gut microbiota abundance (family Lachnospiraceae id.1987) || ||	TRUE	igd	184305	11	7.05018e-11	0.0100568	103673277	ieu-a-7	|| id:ieu-a-7	TRUE	reported	igd	2	TRUE	0.00188166	347.45	341.177	42.5035
rs2153219	G	A	G	A	-0.055186	0.00396531	0.185873		FALSE	FALSE	FALSE	ebi-a-GCST90016940	6	149755695	0.0143559	14306	0.692593	Gut microbiota abundance (family Lachnospiraceae id.1987) || id:ebi-a-GCST90016940	Gut microbiota abundance (family Lachnospiraceae id.1987)	Gut microbiota abundance (family Lachnospiraceae id.1987) || ||	TRUE	igd	184305	6	3.27997e-06	0.0118622	149755695	ieu-a-7	|| id:ieu-a-7	TRUE	reported	igd	2	TRUE	0.000921714	170.031	341.177	21.6435
rs2244608	G	A	G	A	0.047554	-0.00143032	0.348503		FALSE	FALSE	FALSE	ebi-a-GCST90016940	12	121416988	0.0112615	14306	0.91726	Gut microbiota abundance (family Lachnospiraceae id.1987) || id:ebi-a-GCST90016940	Gut microbiota abundance (family Lachnospiraceae id.1987)	Gut microbiota abundance (family Lachnospiraceae id.1987) || ||	TRUE	igd	184305	12	1.02e-06	0.0097276	121416988	ieu-a-7	|| id:ieu-a-7	TRUE	reported	igd	2	TRUE	0.00102689	189.453	341.177	23.8981
rs2280003	T	C	T	C	-0.043967	-0.0190188	0.32594		FALSE	FALSE	FALSE	ebi-a-GCST90016940	4	95575601	0.0109536	14306	0.0898773	Gut microbiota abundance (family Lachnospiraceae id.1987) || id:ebi-a-GCST90016940	Gut microbiota abundance (family Lachnospiraceae id.1987)	Gut microbiota abundance (family Lachnospiraceae id.1987) || ||	TRUE	igd	184305	4	8.55993e-06	0.0098786	95575601	ieu-a-7	|| id:ieu-a-7	TRUE	reported	igd	2	TRUE	0.000849415	156.683	341.177	19.809
rs2487928	A	G	A	G	0.062633	0.00925795	0.418221		FALSE	FALSE	FALSE	ebi-a-GCST90016940	10	30323892	0.0105331	14306	0.381492	Gut microbiota abundance (family Lachnospiraceae id.1987) || id:ebi-a-GCST90016940	Gut microbiota abundance (family Lachnospiraceae id.1987)	Gut microbiota abundance (family Lachnospiraceae id.1987) || ||	TRUE	igd	184305	10	4.40961e-11	0.0095049	30323892	ieu-a-7	|| id:ieu-a-7	TRUE	reported	igd	2	TRUE	0.00190898	352.503	341.177	43.4222
rs2519093	T	C	T	C	0.079704	-0.0166794	0.190872		FALSE	FALSE	FALSE	ebi-a-GCST90016940	9	136141870	0.0131244	14306	0.207893	Gut microbiota abundance (family Lachnospiraceae id.1987) || id:ebi-a-GCST90016940	Gut microbiota abundance (family Lachnospiraceae id.1987)	Gut microbiota abundance (family Lachnospiraceae id.1987) || ||	TRUE	igd	184305	9	1.18987e-11	0.0117524	136141870	ieu-a-7	|| id:ieu-a-7	TRUE	reported	igd	2	TRUE	0.00196223	362.356	341.177	45.9946
rs2552527	G	T	G	T	-0.051188	-0.0149651	0.406314		FALSE	FALSE	FALSE	ebi-a-GCST90016940	2	218688596	0.0106375	14306	0.150923	Gut microbiota abundance (family Lachnospiraceae id.1987) || id:ebi-a-GCST90016940	Gut microbiota abundance (family Lachnospiraceae id.1987)	Gut microbiota abundance (family Lachnospiraceae id.1987) || ||	TRUE	igd	184305	2	1.31e-07	0.0096983	218688596	ieu-a-7	|| id:ieu-a-7	TRUE	reported	igd	2	TRUE	0.00126411	233.274	341.177	27.8577
rs2681472	G	A	G	A	0.074114	-0.00546506	0.201306		FALSE	FALSE	FALSE	ebi-a-GCST90016940	12	90008959	0.0141204	14306	0.699945	Gut microbiota abundance (family Lachnospiraceae id.1987) || id:ebi-a-GCST90016940	Gut microbiota abundance (family Lachnospiraceae id.1987)	Gut microbiota abundance (family Lachnospiraceae id.1987) || ||	TRUE	igd	184305	12	6.17021e-11	0.0113331	90008959	ieu-a-7	|| id:ieu-a-7	TRUE	reported	igd	2	TRUE	0.00176631	326.113	341.177	42.7664
rs2789422	A	G	A	G	-0.047312	0.00148801	0.391593		FALSE	FALSE	FALSE	ebi-a-GCST90016940	1	159892088	0.0108238	14306	0.925699	Gut microbiota abundance (family Lachnospiraceae id.1987) || id:ebi-a-GCST90016940	Gut microbiota abundance (family Lachnospiraceae id.1987)	Gut microbiota abundance (family Lachnospiraceae id.1987) || ||	TRUE	igd	184305	1	2.45997e-06	0.0100416	159892088	ieu-a-7	|| id:ieu-a-7	TRUE	reported	igd	2	TRUE	0.0010666	196.788	341.177	22.1992
rs2820315	T	C	T	C	0.046682	-0.00527904	0.283686		FALSE	FALSE	FALSE	ebi-a-GCST90016940	1	201872264	0.0116626	14306	0.610454	Gut microbiota abundance (family Lachnospiraceae id.1987) || id:ebi-a-GCST90016940	Gut microbiota abundance (family Lachnospiraceae id.1987)	Gut microbiota abundance (family Lachnospiraceae id.1987) || ||	TRUE	igd	184305	1	6.07995e-06	0.0103196	201872264	ieu-a-7	|| id:ieu-a-7	TRUE	reported	igd	2	TRUE	0.000885667	163.376	341.177	20.4632
rs28451064	A	G	A	G	0.127571	-0.00456653	0.121186		FALSE	FALSE	FALSE	ebi-a-GCST90016940	21	35593827	0.0158963	14306	0.809772	Gut microbiota abundance (family Lachnospiraceae id.1987) || id:ebi-a-GCST90016940	Gut microbiota abundance (family Lachnospiraceae id.1987)	Gut microbiota abundance (family Lachnospiraceae id.1987) || ||	TRUE	igd	184305	21	1.33015e-15	0.015952	35593827	ieu-a-7	|| id:ieu-a-7	TRUE	reported	igd	2	TRUE	0.00346644	641.097	341.177	63.9549
rs28470722	A	G	A	G	0.049459	-0.00331945	0.408746		FALSE	FALSE	FALSE	ebi-a-GCST90016940	1	38386727	0.0105604	14306	0.747894	Gut microbiota abundance (family Lachnospiraceae id.1987) || id:ebi-a-GCST90016940	Gut microbiota abundance (family Lachnospiraceae id.1987)	Gut microbiota abundance (family Lachnospiraceae id.1987) || ||	TRUE	igd	184305	1	9.84011e-07	0.0101046	38386727	ieu-a-7	|| id:ieu-a-7	TRUE	reported	igd	2	TRUE	0.00118236	218.17	341.177	23.9581
rs288187	T	C	T	C	-0.057255	-0.00292881	0.175807		FALSE	FALSE	FALSE	ebi-a-GCST90016940	5	107344426	0.0137081	14306	0.951725	Gut microbiota abundance (family Lachnospiraceae id.1987) || id:ebi-a-GCST90016940	Gut microbiota abundance (family Lachnospiraceae id.1987)	Gut microbiota abundance (family Lachnospiraceae id.1987) || ||	TRUE	igd	184305	5	4.41998e-06	0.0124726	107344426	ieu-a-7	|| id:ieu-a-7	TRUE	reported	igd	2	TRUE	0.000949996	175.254	341.177	21.0723
rs2891168	G	A	G	A	0.193401	-0.0116392	0.488668		FALSE	FALSE	FALSE	ebi-a-GCST90016940	9	22098619	0.010493	14306	0.260916	Gut microbiota abundance (family Lachnospiraceae id.1987) || id:ebi-a-GCST90016940	Gut microbiota abundance (family Lachnospiraceae id.1987)	Gut microbiota abundance (family Lachnospiraceae id.1987) || ||	TRUE	igd	184305	9	2.28981e-98	0.0091877	22098619	ieu-a-7	|| id:ieu-a-7	TRUE	reported	igd	2	TRUE	0.0186924	3510.68	341.177	443.102
rs34232196	T	C	T	C	-0.059857	0.00357873	0.241301		FALSE	FALSE	FALSE	ebi-a-GCST90016940	1	55489542	0.0121264	14306	0.854989	Gut microbiota abundance (family Lachnospiraceae id.1987) || id:ebi-a-GCST90016940	Gut microbiota abundance (family Lachnospiraceae id.1987)	Gut microbiota abundance (family Lachnospiraceae id.1987) || ||	TRUE	igd	184305	1	1.47001e-07	0.0113885	55489542	ieu-a-7	|| id:ieu-a-7	TRUE	reported	igd	2	TRUE	0.00131186	242.098	341.177	27.6247
rs35465346	A	G	A	G	-0.064636	-0.010899	0.158595		FALSE	FALSE	FALSE	ebi-a-GCST90016940	1	22132518	0.0142038	14306	0.431	Gut microbiota abundance (family Lachnospiraceae id.1987) || id:ebi-a-GCST90016940	Gut microbiota abundance (family Lachnospiraceae id.1987)	Gut microbiota abundance (family Lachnospiraceae id.1987) || ||	TRUE	igd	184305	1	4.82003e-06	0.0141357	22132518	ieu-a-7	|| id:ieu-a-7	TRUE	reported	igd	2	TRUE	0.001115	205.727	341.177	20.9081
rs35879803	A	C	A	C	-0.047793	0.0067207	0.298357		FALSE	FALSE	FALSE	ebi-a-GCST90016940	4	146782837	0.0114714	14306	0.658626	Gut microbiota abundance (family Lachnospiraceae id.1987) || id:ebi-a-GCST90016940	Gut microbiota abundance (family Lachnospiraceae id.1987)	Gut microbiota abundance (family Lachnospiraceae id.1987) || ||	TRUE	igd	184305	4	4.74002e-06	0.0104446	146782837	ieu-a-7	|| id:ieu-a-7	TRUE	reported	igd	2	TRUE	0.000956337	176.425	341.177	20.9385
rs35895680	A	C	A	C	-0.056655	0.00581361	0.284129		FALSE	FALSE	FALSE	ebi-a-GCST90016940	17	47060322	0.0114783	14306	0.530281	Gut microbiota abundance (family Lachnospiraceae id.1987) || id:ebi-a-GCST90016940	Gut microbiota abundance (family Lachnospiraceae id.1987)	Gut microbiota abundance (family Lachnospiraceae id.1987) || ||	TRUE	igd	184305	17	3.76002e-07	0.0111506	47060322	ieu-a-7	|| id:ieu-a-7	TRUE	reported	igd	2	TRUE	0.00130574	240.966	341.177	25.8155
rs3760128	G	A	G	A	-0.044374	-0.0321576	0.340555		FALSE	FALSE	FALSE	ebi-a-GCST90016940	17	73886888	0.0110901	14306	0.00376011	Gut microbiota abundance (family Lachnospiraceae id.1987) || id:ebi-a-GCST90016940	Gut microbiota abundance (family Lachnospiraceae id.1987)	Gut microbiota abundance (family Lachnospiraceae id.1987) || ||	TRUE	igd	184305	17	9.08992e-06	0.0099992	73886888	ieu-a-7	|| id:ieu-a-7	TRUE	reported	igd	2	TRUE	0.000884409	163.143	341.177	19.6937
rs3918226	T	C	T	C	0.133315	-0.017425	0.064515		FALSE	FALSE	FALSE	ebi-a-GCST90016940	7	150690176	0.0202487	14306	0.387131	Gut microbiota abundance (family Lachnospiraceae id.1987) || id:ebi-a-GCST90016940	Gut microbiota abundance (family Lachnospiraceae id.1987)	Gut microbiota abundance (family Lachnospiraceae id.1987) || ||	TRUE	igd	184305	7	1.69001e-09	0.0221275	150690176	ieu-a-7	|| id:ieu-a-7	TRUE	reported	igd	2	TRUE	0.00214529	396.233	341.177	36.2989
rs4074793	G	A	G	A	0.075164	0.014385	0.078867		FALSE	FALSE	FALSE	ebi-a-GCST90016940	5	52193125	0.0192243	14306	0.49289	Gut microbiota abundance (family Lachnospiraceae id.1987) || id:ebi-a-GCST90016940	Gut microbiota abundance (family Lachnospiraceae id.1987)	Gut microbiota abundance (family Lachnospiraceae id.1987) || ||	TRUE	igd	184305	5	9.87006e-06	0.0170057	52193125	ieu-a-7	|| id:ieu-a-7	TRUE	reported	igd	2	TRUE	0.000820857	151.411	341.177	19.5358
rs4076834	G	T	G	T	-0.10645	-0.0464581	0.062779		FALSE	FALSE	FALSE	ebi-a-GCST90016940	2	44081627	0.0215978	14306	0.0400157	Gut microbiota abundance (family Lachnospiraceae id.1987) || id:ebi-a-GCST90016940	Gut microbiota abundance (family Lachnospiraceae id.1987)	Gut microbiota abundance (family Lachnospiraceae id.1987) || ||	TRUE	igd	184305	2	1.34999e-07	0.0201907	44081627	ieu-a-7	|| id:ieu-a-7	TRUE	reported	igd	2	TRUE	0.00133345	246.088	341.177	27.7964
rs4420638	G	A	G	A	0.091906	-0.00842866	0.166036		FALSE	FALSE	FALSE	ebi-a-GCST90016940	19	45422946	0.0139784	14306	0.597382	Gut microbiota abundance (family Lachnospiraceae id.1987) || id:ebi-a-GCST90016940	Gut microbiota abundance (family Lachnospiraceae id.1987)	Gut microbiota abundance (family Lachnospiraceae id.1987) || ||	TRUE	igd	184305	19	7.06968e-11	0.0140977	45422946	ieu-a-7	|| id:ieu-a-7	TRUE	reported	igd	2	TRUE	0.0023392	432.132	341.177	42.5002
rs4468572	C	T	C	T	0.077234	-0.0136611	0.585831		FALSE	FALSE	FALSE	ebi-a-GCST90016940	15	79124475	0.0105656	14306	0.190954	Gut microbiota abundance (family Lachnospiraceae id.1987) || id:ebi-a-GCST90016940	Gut microbiota abundance (family Lachnospiraceae id.1987)	Gut microbiota abundance (family Lachnospiraceae id.1987) || ||	TRUE	igd	184305	15	4.44017e-16	0.0095277	79124475	ieu-a-7	|| id:ieu-a-7	TRUE	reported	igd	2	TRUE	0.00289466	535.043	341.177	65.7114
rs515135	C	T	C	T	0.067499	0.00231811	0.791985		FALSE	FALSE	FALSE	ebi-a-GCST90016940	2	21286057	0.0137114	14306	0.810896	Gut microbiota abundance (family Lachnospiraceae id.1987) || id:ebi-a-GCST90016940	Gut microbiota abundance (family Lachnospiraceae id.1987)	Gut microbiota abundance (family Lachnospiraceae id.1987) || ||	TRUE	igd	184305	2	3.09001e-08	0.0121924	21286057	ieu-a-7	|| id:ieu-a-7	TRUE	reported	igd	2	TRUE	0.00150119	277.09	341.177	30.649
rs55730499	T	C	T	C	0.316641	-0.0388922	0.056243		FALSE	FALSE	FALSE	ebi-a-GCST90016940	6	161005610	0.0226759	14306	0.0823626	Gut microbiota abundance (family Lachnospiraceae id.1987) || id:ebi-a-GCST90016940	Gut microbiota abundance (family Lachnospiraceae id.1987)	Gut microbiota abundance (family Lachnospiraceae id.1987) || ||	TRUE	igd	184305	6	5.39014e-39	0.0242403	161005610	ieu-a-7	|| id:ieu-a-7	TRUE	reported	igd	2	TRUE	0.0106437	1982.77	341.177	170.631
rs55942719	A	G	A	G	-0.052827	-0.0223979	0.253418		FALSE	FALSE	FALSE	ebi-a-GCST90016940	2	216307134	0.0121625	14306	0.100217	Gut microbiota abundance (family Lachnospiraceae id.1987) || id:ebi-a-GCST90016940	Gut microbiota abundance (family Lachnospiraceae id.1987)	Gut microbiota abundance (family Lachnospiraceae id.1987) || ||	TRUE	igd	184305	2	3.45001e-06	0.0113798	216307134	ieu-a-7	|| id:ieu-a-7	TRUE	reported	igd	2	TRUE	0.00105598	194.827	341.177	21.5498
rs56062135	T	C	T	C	-0.069743	0.00427255	0.205729		FALSE	FALSE	FALSE	ebi-a-GCST90016940	15	67455630	0.0124826	14306	0.726111	Gut microbiota abundance (family Lachnospiraceae id.1987) || id:ebi-a-GCST90016940	Gut microbiota abundance (family Lachnospiraceae id.1987)	Gut microbiota abundance (family Lachnospiraceae id.1987) || ||	TRUE	igd	184305	15	4.52002e-09	0.0118937	67455630	ieu-a-7	|| id:ieu-a-7	TRUE	reported	igd	2	TRUE	0.00158963	293.44	341.177	34.3849
rs56289821	A	G	A	G	-0.13361	0.0197052	0.100378		FALSE	FALSE	FALSE	ebi-a-GCST90016940	19	11188247	0.0170537	14306	0.28278	Gut microbiota abundance (family Lachnospiraceae id.1987) || id:ebi-a-GCST90016940	Gut microbiota abundance (family Lachnospiraceae id.1987)	Gut microbiota abundance (family Lachnospiraceae id.1987) || ||	TRUE	igd	184305	19	4.44017e-15	0.0170415	11188247	ieu-a-7	|| id:ieu-a-7	TRUE	reported	igd	2	TRUE	0.00322409	596.131	341.177	61.4699
rs56336142	C	T	C	T	-0.066813	-0.014991	0.192738		FALSE	FALSE	FALSE	ebi-a-GCST90016940	6	39134099	0.0128973	14306	0.215539	Gut microbiota abundance (family Lachnospiraceae id.1987) || id:ebi-a-GCST90016940	Gut microbiota abundance (family Lachnospiraceae id.1987)	Gut microbiota abundance (family Lachnospiraceae id.1987) || ||	TRUE	igd	184305	6	1.84999e-08	0.0118763	39134099	ieu-a-7	|| id:ieu-a-7	TRUE	reported	igd	2	TRUE	0.0013891	256.372	341.177	31.649
rs56356271	T	C	T	C	0.054706	-0.0039187	0.185449		FALSE	FALSE	FALSE	ebi-a-GCST90016940	8	101322458	0.0135365	14306	0.736002	Gut microbiota abundance (family Lachnospiraceae id.1987) || id:ebi-a-GCST90016940	Gut microbiota abundance (family Lachnospiraceae id.1987)	Gut microbiota abundance (family Lachnospiraceae id.1987) || ||	TRUE	igd	184305	8	7.31998e-06	0.0122	101322458	ieu-a-7	|| id:ieu-a-7	TRUE	reported	igd	2	TRUE	0.000904155	166.789	341.177	20.1071
rs58045791	C	A	C	A	0.11759	-0.0143898	0.06817		FALSE	FALSE	FALSE	ebi-a-GCST90016940	13	110962079	0.022691	14306	0.575799	Gut microbiota abundance (family Lachnospiraceae id.1987) || id:ebi-a-GCST90016940	Gut microbiota abundance (family Lachnospiraceae id.1987)	Gut microbiota abundance (family Lachnospiraceae id.1987) || ||	TRUE	igd	184305	13	8.81008e-07	0.0239177	110962079	ieu-a-7	|| id:ieu-a-7	TRUE	reported	igd	2	TRUE	0.00175671	324.337	341.177	24.1714
rs6129767	G	T	G	T	0.047199	0.0177507	0.295563		FALSE	FALSE	FALSE	ebi-a-GCST90016940	20	39822332	0.011626	14306	0.129121	Gut microbiota abundance (family Lachnospiraceae id.1987) || id:ebi-a-GCST90016940	Gut microbiota abundance (family Lachnospiraceae id.1987)	Gut microbiota abundance (family Lachnospiraceae id.1987) || ||	TRUE	igd	184305	20	3.98997e-06	0.0102338	39822332	ieu-a-7	|| id:ieu-a-7	TRUE	reported	igd	2	TRUE	0.000927658	171.129	341.177	21.2712
rs62253653	G	A	G	A	-0.048503	0.0173582	0.269477		FALSE	FALSE	FALSE	ebi-a-GCST90016940	3	53013267	0.0119161	14306	0.142269	Gut microbiota abundance (family Lachnospiraceae id.1987) || id:ebi-a-GCST90016940	Gut microbiota abundance (family Lachnospiraceae id.1987)	Gut microbiota abundance (family Lachnospiraceae id.1987) || ||	TRUE	igd	184305	3	7.52991e-06	0.0108313	53013267	ieu-a-7	|| id:ieu-a-7	TRUE	reported	igd	2	TRUE	0.000926238	170.867	341.177	20.0528
rs6486120	G	T	G	T	0.049163	-0.0084475	0.674969		FALSE	FALSE	FALSE	ebi-a-GCST90016940	11	13324142	0.0113467	14306	0.454457	Gut microbiota abundance (family Lachnospiraceae id.1987) || id:ebi-a-GCST90016940	Gut microbiota abundance (family Lachnospiraceae id.1987)	Gut microbiota abundance (family Lachnospiraceae id.1987) || ||	TRUE	igd	184305	11	1.33999e-06	0.0101719	13324142	ieu-a-7	|| id:ieu-a-7	TRUE	reported	igd	2	TRUE	0.00106051	195.663	341.177	23.36
rs663129	A	G	A	G	0.058163	0.00934824	0.256835		FALSE	FALSE	FALSE	ebi-a-GCST90016940	18	57838401	0.0122996	14306	0.406872	Gut microbiota abundance (family Lachnospiraceae id.1987) || id:ebi-a-GCST90016940	Gut microbiota abundance (family Lachnospiraceae id.1987)	Gut microbiota abundance (family Lachnospiraceae id.1987) || ||	TRUE	igd	184305	18	3.2e-08	0.0105173	57838401	ieu-a-7	|| id:ieu-a-7	TRUE	reported	igd	2	TRUE	0.00129141	238.318	341.177	30.5834
rs6689306	G	A	G	A	-0.056012	0.00988432	0.552455		FALSE	FALSE	FALSE	ebi-a-GCST90016940	1	154395946	0.0105767	14306	0.350478	Gut microbiota abundance (family Lachnospiraceae id.1987) || id:ebi-a-GCST90016940	Gut microbiota abundance (family Lachnospiraceae id.1987)	Gut microbiota abundance (family Lachnospiraceae id.1987) || ||	TRUE	igd	184305	1	2.59998e-09	0.0094061	154395946	ieu-a-7	|| id:ieu-a-7	TRUE	reported	igd	2	TRUE	0.00155141	286.373	341.177	35.4603
rs67180937	G	T	G	T	0.078807	-0.00869562	0.663052		FALSE	FALSE	FALSE	ebi-a-GCST90016940	1	222823743	0.0118267	14306	0.438479	Gut microbiota abundance (family Lachnospiraceae id.1987) || id:ebi-a-GCST90016940	Gut microbiota abundance (family Lachnospiraceae id.1987)	Gut microbiota abundance (family Lachnospiraceae id.1987) || ||	TRUE	igd	184305	1	1.00995e-12	0.0110551	222823743	ieu-a-7	|| id:ieu-a-7	TRUE	reported	igd	2	TRUE	0.00277505	512.872	341.177	50.8164
rs68170813	C	T	C	T	-0.05216	-0.0140748	0.219731		FALSE	FALSE	FALSE	ebi-a-GCST90016940	7	107259721	0.0122512	14306	0.296282	Gut microbiota abundance (family Lachnospiraceae id.1987) || id:ebi-a-GCST90016940	Gut microbiota abundance (family Lachnospiraceae id.1987)	Gut microbiota abundance (family Lachnospiraceae id.1987) || ||	TRUE	igd	184305	7	6.25994e-06	0.011546	107259721	ieu-a-7	|| id:ieu-a-7	TRUE	reported	igd	2	TRUE	0.000932912	172.099	341.177	20.4085
rs6909752	A	G	A	G	0.04855	-0.00998067	0.332644		FALSE	FALSE	FALSE	ebi-a-GCST90016940	6	22612629	0.0110463	14306	0.34241	Gut microbiota abundance (family Lachnospiraceae id.1987) || id:ebi-a-GCST90016940	Gut microbiota abundance (family Lachnospiraceae id.1987)	Gut microbiota abundance (family Lachnospiraceae id.1987) || ||	TRUE	igd	184305	6	8.23e-07	0.0098482	22612629	ieu-a-7	|| id:ieu-a-7	TRUE	reported	igd	2	TRUE	0.00104652	193.078	341.177	24.3033
rs7082705	G	A	G	A	-0.052595	-0.00174277	0.710056		FALSE	FALSE	FALSE	ebi-a-GCST90016940	10	82170856	0.0118312	14306	0.87189	Gut microbiota abundance (family Lachnospiraceae id.1987) || id:ebi-a-GCST90016940	Gut microbiota abundance (family Lachnospiraceae id.1987)	Gut microbiota abundance (family Lachnospiraceae id.1987) || ||	TRUE	igd	184305	10	1.32999e-06	0.0108791	82170856	ieu-a-7	|| id:ieu-a-7	TRUE	reported	igd	2	TRUE	0.00113901	210.161	341.177	23.3724
rs7188857	G	A	G	A	-0.059231	0.0143298	0.244852		FALSE	FALSE	FALSE	ebi-a-GCST90016940	16	75303444	0.0123498	14306	0.232108	Gut microbiota abundance (family Lachnospiraceae id.1987) || id:ebi-a-GCST90016940	Gut microbiota abundance (family Lachnospiraceae id.1987)	Gut microbiota abundance (family Lachnospiraceae id.1987) || ||	TRUE	igd	184305	16	1.21001e-06	0.0122011	75303444	ieu-a-7	|| id:ieu-a-7	TRUE	reported	igd	2	TRUE	0.00129737	239.42	341.177	23.5668
rs73262424	A	C	A	C	0.043337	-0.00251752	0.383876		FALSE	FALSE	FALSE	ebi-a-GCST90016940	7	20290924	0.0109163	14306	0.805429	Gut microbiota abundance (family Lachnospiraceae id.1987) || id:ebi-a-GCST90016940	Gut microbiota abundance (family Lachnospiraceae id.1987)	Gut microbiota abundance (family Lachnospiraceae id.1987) || ||	TRUE	igd	184305	7	7.59994e-06	0.009682	20290924	ieu-a-7	|| id:ieu-a-7	TRUE	reported	igd	2	TRUE	0.000888396	163.88	341.177	20.0349
rs741782	C	T	C	T	0.043409	0.00287896	0.398449		FALSE	FALSE	FALSE	ebi-a-GCST90016940	17	18019712	0.0110778	14306	0.809351	Gut microbiota abundance (family Lachnospiraceae id.1987) || id:ebi-a-GCST90016940	Gut microbiota abundance (family Lachnospiraceae id.1987)	Gut microbiota abundance (family Lachnospiraceae id.1987) || ||	TRUE	igd	184305	17	8.81008e-06	0.0097667	18019712	ieu-a-7	|| id:ieu-a-7	TRUE	reported	igd	2	TRUE	0.000903306	166.632	341.177	19.7544
rs748431	T	G	T	G	-0.048954	0.00210107	0.59366		FALSE	FALSE	FALSE	ebi-a-GCST90016940	3	14928077	0.0108165	14306	0.855876	Gut microbiota abundance (family Lachnospiraceae id.1987) || id:ebi-a-GCST90016940	Gut microbiota abundance (family Lachnospiraceae id.1987)	Gut microbiota abundance (family Lachnospiraceae id.1987) || ||	TRUE	igd	184305	3	2.13998e-07	0.0094376	14928077	ieu-a-7	|| id:ieu-a-7	TRUE	reported	igd	2	TRUE	0.0011562	213.338	341.177	26.9063
rs7500448	G	A	G	A	-0.05549	0.020221	0.22755		FALSE	FALSE	FALSE	ebi-a-GCST90016940	16	83045790	0.0120344	14306	0.0976562	Gut microbiota abundance (family Lachnospiraceae id.1987) || id:ebi-a-GCST90016940	Gut microbiota abundance (family Lachnospiraceae id.1987)	Gut microbiota abundance (family Lachnospiraceae id.1987) || ||	TRUE	igd	184305	16	2.10999e-06	0.0117003	83045790	ieu-a-7	|| id:ieu-a-7	TRUE	reported	igd	2	TRUE	0.00108245	199.714	341.177	22.4924
rs7528419	G	A	G	A	-0.11453	-0.00511658	0.21418		FALSE	FALSE	FALSE	ebi-a-GCST90016940	1	109817192	0.0127043	14306	0.651115	Gut microbiota abundance (family Lachnospiraceae id.1987) || id:ebi-a-GCST90016940	Gut microbiota abundance (family Lachnospiraceae id.1987)	Gut microbiota abundance (family Lachnospiraceae id.1987) || ||	TRUE	igd	184305	1	1.97015e-23	0.011482	109817192	ieu-a-7	|| id:ieu-a-7	TRUE	reported	igd	2	TRUE	0.0044154	817.381	341.177	99.4955
rs7623687	C	A	C	A	-0.069857	0.01676	0.141014		FALSE	FALSE	FALSE	ebi-a-GCST90016940	3	49448566	0.0152248	14306	0.2586	Gut microbiota abundance (family Lachnospiraceae id.1987) || id:ebi-a-GCST90016940	Gut microbiota abundance (family Lachnospiraceae id.1987)	Gut microbiota abundance (family Lachnospiraceae id.1987) || ||	TRUE	igd	184305	3	5.21999e-07	0.0139207	49448566	ieu-a-7	|| id:ieu-a-7	TRUE	reported	igd	2	TRUE	0.00118222	218.145	341.177	25.1824
rs763475	T	C	T	C	-0.066381	0.0122697	0.859234		FALSE	FALSE	FALSE	ebi-a-GCST90016940	20	40964651	0.017113	14306	0.422906	Gut microbiota abundance (family Lachnospiraceae id.1987) || id:ebi-a-GCST90016940	Gut microbiota abundance (family Lachnospiraceae id.1987)	Gut microbiota abundance (family Lachnospiraceae id.1987) || ||	TRUE	igd	184305	20	4.18996e-06	0.0144247	40964651	ieu-a-7	|| id:ieu-a-7	TRUE	reported	igd	2	TRUE	0.00106593	196.663	341.177	21.1775
rs8042271	A	G	A	G	-0.096711	-0.0114417	0.097718		FALSE	FALSE	FALSE	ebi-a-GCST90016940	15	89574218	0.0250381	14306	0.910864	Gut microbiota abundance (family Lachnospiraceae id.1987) || id:ebi-a-GCST90016940	Gut microbiota abundance (family Lachnospiraceae id.1987)	Gut microbiota abundance (family Lachnospiraceae id.1987) || ||	TRUE	igd	184305	15	3.68002e-08	0.0175662	89574218	ieu-a-7	|| id:ieu-a-7	TRUE	reported	igd	2	TRUE	0.0016493	304.472	341.177	30.3107
rs8068844	C	T	C	T	0.046404	-0.0368082	0.346299		FALSE	FALSE	FALSE	ebi-a-GCST90016940	17	40571284	0.0111948	14306	0.00106942	Gut microbiota abundance (family Lachnospiraceae id.1987) || id:ebi-a-GCST90016940	Gut microbiota abundance (family Lachnospiraceae id.1987)	Gut microbiota abundance (family Lachnospiraceae id.1987) || ||	TRUE	igd	184305	17	1.63999e-06	0.0096798	40571284	ieu-a-7	|| id:ieu-a-7	TRUE	reported	igd	2	TRUE	0.000974925	179.857	341.177	22.9815
rs8104311	C	T	C	T	0.046546	0.00166102	0.344352		FALSE	FALSE	FALSE	ebi-a-GCST90016940	19	15982760	0.0110817	14306	0.904905	Gut microbiota abundance (family Lachnospiraceae id.1987) || id:ebi-a-GCST90016940	Gut microbiota abundance (family Lachnospiraceae id.1987)	Gut microbiota abundance (family Lachnospiraceae id.1987) || ||	TRUE	igd	184305	19	1.26e-06	0.0096049	15982760	ieu-a-7	|| id:ieu-a-7	TRUE	reported	igd	2	TRUE	0.000978291	180.479	341.177	23.4844
rs8108474	T	C	T	C	0.043955	-0.00693745	0.341309		FALSE	FALSE	FALSE	ebi-a-GCST90016940	19	46301479	0.0111195	14306	0.571135	Gut microbiota abundance (family Lachnospiraceae id.1987) || id:ebi-a-GCST90016940	Gut microbiota abundance (family Lachnospiraceae id.1987)	Gut microbiota abundance (family Lachnospiraceae id.1987) || ||	TRUE	igd	184305	19	7.51e-06	0.0098145	46301479	ieu-a-7	|| id:ieu-a-7	TRUE	reported	igd	2	TRUE	0.000868712	160.246	341.177	20.0577
rs9349379	G	A	G	A	0.131836	0.00176644	0.431606		FALSE	FALSE	FALSE	ebi-a-GCST90016940	6	12903957	0.0107124	14306	0.867504	Gut microbiota abundance (family Lachnospiraceae id.1987) || id:ebi-a-GCST90016940	Gut microbiota abundance (family Lachnospiraceae id.1987)	Gut microbiota abundance (family Lachnospiraceae id.1987) || ||	TRUE	igd	184305	6	1.81009e-42	0.0096527	12903957	ieu-a-7	|| id:ieu-a-7	TRUE	reported	igd	2	TRUE	0.00852776	1585.21	341.177	186.539
rs9486719	A	G	A	G	-0.056387	0.00633148	0.200202		FALSE	FALSE	FALSE	ebi-a-GCST90016940	6	97060124	0.0131689	14306	0.628569	Gut microbiota abundance (family Lachnospiraceae id.1987) || id:ebi-a-GCST90016940	Gut microbiota abundance (family Lachnospiraceae id.1987)	Gut microbiota abundance (family Lachnospiraceae id.1987) || ||	TRUE	igd	184305	6	1.09999e-06	0.0115721	97060124	ieu-a-7	|| id:ieu-a-7	TRUE	reported	igd	2	TRUE	0.00101821	187.85	341.177	23.7429
rs9532984	A	G	A	G	-0.045053	0.0120935	0.425049		FALSE	FALSE	FALSE	ebi-a-GCST90016940	13	42634693	0.0106184	14306	0.274103	Gut microbiota abundance (family Lachnospiraceae id.1987) || id:ebi-a-GCST90016940	Gut microbiota abundance (family Lachnospiraceae id.1987)	Gut microbiota abundance (family Lachnospiraceae id.1987) || ||	TRUE	igd	184305	13	1.62002e-06	0.0093952	42634693	ieu-a-7	|| id:ieu-a-7	TRUE	reported	igd	2	TRUE	0.000992081	183.025	341.177	22.9951
rs9970807	T	C	T	C	-0.12575	0.0178642	0.084903		FALSE	FALSE	FALSE	ebi-a-GCST90016940	1	56965664	0.0188537	14306	0.324899	Gut microbiota abundance (family Lachnospiraceae id.1987) || id:ebi-a-GCST90016940	Gut microbiota abundance (family Lachnospiraceae id.1987)	Gut microbiota abundance (family Lachnospiraceae id.1987) || ||	TRUE	igd	184305	1	5.00035e-14	0.016695	56965664	ieu-a-7	|| id:ieu-a-7	TRUE	reported	igd	2	TRUE	0.00245718	453.98	341.177	56.734
rs10071096	A	G	A	G	-0.048488	-0.00241838	0.294825		FALSE	FALSE	FALSE	ebi-a-GCST90016948	5	4012694	0.0126584	14306	0.819545	Gut microbiota abundance (family Prevotellaceae id.960) || id:ebi-a-GCST90016948	Gut microbiota abundance (family Prevotellaceae id.960)	Gut microbiota abundance (family Prevotellaceae id.960) || ||	TRUE	igd	184305	5	2.06001e-06	0.0102143	4012694	ieu-a-7	|| id:ieu-a-7	TRUE	reported	igd	2	TRUE	0.000977597	180.35	341.177	22.5347
rs10818576	G	T	G	T	0.054718	0.00780526	0.25109		FALSE	FALSE	FALSE	ebi-a-GCST90016948	9	124412948	0.0136158	14306	0.560668	Gut microbiota abundance (family Prevotellaceae id.960) || id:ebi-a-GCST90016948	Gut microbiota abundance (family Prevotellaceae id.960)	Gut microbiota abundance (family Prevotellaceae id.960) || ||	TRUE	igd	184305	9	7.23003e-07	0.0110431	124412948	ieu-a-7	|| id:ieu-a-7	TRUE	reported	igd	2	TRUE	0.00112603	207.764	341.177	24.5515
rs10840293	A	G	A	G	0.054714	-0.01058	0.549821		FALSE	FALSE	FALSE	ebi-a-GCST90016948	11	9751196	0.0119325	14306	0.368923	Gut microbiota abundance (family Prevotellaceae id.960) || id:ebi-a-GCST90016948	Gut microbiota abundance (family Prevotellaceae id.960)	Gut microbiota abundance (family Prevotellaceae id.960) || ||	TRUE	igd	184305	11	1.28e-08	0.009619	9751196	ieu-a-7	|| id:ieu-a-7	TRUE	reported	igd	2	TRUE	0.00148195	273.533	341.177	32.3547
rs11065979	T	C	T	C	0.068556	-0.00366151	0.365499		FALSE	FALSE	FALSE	ebi-a-GCST90016948	12	112059557	0.0119158	14306	0.830266	Gut microbiota abundance (family Prevotellaceae id.960) || id:ebi-a-GCST90016948	Gut microbiota abundance (family Prevotellaceae id.960)	Gut microbiota abundance (family Prevotellaceae id.960) || ||	TRUE	igd	184305	12	1.93001e-10	0.0107672	112059557	ieu-a-7	|| id:ieu-a-7	TRUE	reported	igd	2	TRUE	0.00217991	402.642	341.177	40.5402
rs11099493	G	A	G	A	-0.048294	-0.00430328	0.293912		FALSE	FALSE	FALSE	ebi-a-GCST90016948	4	82587050	0.0126699	14306	0.720777	Gut microbiota abundance (family Prevotellaceae id.960) || id:ebi-a-GCST90016948	Gut microbiota abundance (family Prevotellaceae id.960)	Gut microbiota abundance (family Prevotellaceae id.960) || ||	TRUE	igd	184305	4	3.80996e-06	0.01045	82587050	ieu-a-7	|| id:ieu-a-7	TRUE	reported	igd	2	TRUE	0.000968038	178.585	341.177	21.3577
rs11191416	G	T	G	T	-0.079249	0.00732616	0.12747		FALSE	FALSE	FALSE	ebi-a-GCST90016948	10	104604916	0.0183976	14306	0.661461	Gut microbiota abundance (family Prevotellaceae id.960) || id:ebi-a-GCST90016948	Gut microbiota abundance (family Prevotellaceae id.960)	Gut microbiota abundance (family Prevotellaceae id.960) || ||	TRUE	igd	184305	10	4.64997e-09	0.0135252	104604916	ieu-a-7	|| id:ieu-a-7	TRUE	reported	igd	2	TRUE	0.00139703	257.837	341.177	34.3321
rs113756303	T	G	T	G	0.061785	-0.0251652	0.183862		FALSE	FALSE	FALSE	ebi-a-GCST90016948	8	26102772	0.014424	14306	0.0990695	Gut microbiota abundance (family Prevotellaceae id.960) || id:ebi-a-GCST90016948	Gut microbiota abundance (family Prevotellaceae id.960)	Gut microbiota abundance (family Prevotellaceae id.960) || ||	TRUE	igd	184305	8	7.38006e-06	0.0137838	26102772	ieu-a-7	|| id:ieu-a-7	TRUE	reported	igd	2	TRUE	0.00114565	211.389	341.177	20.0922
rs11556924	T	C	T	C	-0.072569	-0.000504092	0.313325		FALSE	FALSE	FALSE	ebi-a-GCST90016948	7	129663496	0.0121486	14306	0.967093	Gut microbiota abundance (family Prevotellaceae id.960) || id:ebi-a-GCST90016948	Gut microbiota abundance (family Prevotellaceae id.960)	Gut microbiota abundance (family Prevotellaceae id.960) || ||	TRUE	igd	184305	7	5.33949e-11	0.0110605	129663496	ieu-a-7	|| id:ieu-a-7	TRUE	reported	igd	2	TRUE	0.0022661	418.597	341.177	43.048
rs115654617	A	C	A	C	0.137846	-0.016517	0.106962		FALSE	FALSE	FALSE	ebi-a-GCST90016948	2	203893999	0.0181191	14306	0.371561	Gut microbiota abundance (family Prevotellaceae id.960) || id:ebi-a-GCST90016948	Gut microbiota abundance (family Prevotellaceae id.960)	Gut microbiota abundance (family Prevotellaceae id.960) || ||	TRUE	igd	184305	2	3.12033e-18	0.0158314	203893999	ieu-a-7	|| id:ieu-a-7	TRUE	reported	igd	2	TRUE	0.00363009	671.475	341.177	75.814
rs11723436	G	A	G	A	0.05401	0.00794104	0.305497		FALSE	FALSE	FALSE	ebi-a-GCST90016948	4	120901336	0.0125388	14306	0.513988	Gut microbiota abundance (family Prevotellaceae id.960) || id:ebi-a-GCST90016948	Gut microbiota abundance (family Prevotellaceae id.960)	Gut microbiota abundance (family Prevotellaceae id.960) || ||	TRUE	igd	184305	4	1.68e-07	0.010324	120901336	ieu-a-7	|| id:ieu-a-7	TRUE	reported	igd	2	TRUE	0.00123783	228.418	341.177	27.3686
rs11838776	A	G	A	G	0.068566	-0.0102625	0.263277		FALSE	FALSE	FALSE	ebi-a-GCST90016948	13	111040681	0.0131795	14306	0.46848	Gut microbiota abundance (family Prevotellaceae id.960) || id:ebi-a-GCST90016948	Gut microbiota abundance (family Prevotellaceae id.960)	Gut microbiota abundance (family Prevotellaceae id.960) || ||	TRUE	igd	184305	13	1.83e-10	0.0107552	111040681	ieu-a-7	|| id:ieu-a-7	TRUE	reported	igd	2	TRUE	0.00182375	336.736	341.177	40.6425
rs1199338	C	A	C	A	0.073596	0.0151438	0.161866		FALSE	FALSE	FALSE	ebi-a-GCST90016948	3	138087467	0.0154516	14306	0.306278	Gut microbiota abundance (family Prevotellaceae id.960) || id:ebi-a-GCST90016948	Gut microbiota abundance (family Prevotellaceae id.960)	Gut microbiota abundance (family Prevotellaceae id.960) || ||	TRUE	igd	184305	3	3.89996e-09	0.0124987	138087467	ieu-a-7	|| id:ieu-a-7	TRUE	reported	igd	2	TRUE	0.00146963	271.256	341.177	34.672
rs12202017	G	A	G	A	-0.066813	0.00377299	0.300047		FALSE	FALSE	FALSE	ebi-a-GCST90016948	6	134173151	0.0127944	14306	0.768852	Gut microbiota abundance (family Prevotellaceae id.960) || id:ebi-a-GCST90016948	Gut microbiota abundance (family Prevotellaceae id.960)	Gut microbiota abundance (family Prevotellaceae id.960) || ||	TRUE	igd	184305	6	1.98016e-11	0.0099612	134173151	ieu-a-7	|| id:ieu-a-7	TRUE	reported	igd	2	TRUE	0.00187504	346.224	341.177	44.9882
rs12801636	A	G	A	G	-0.04993	-0.00157186	0.240589		FALSE	FALSE	FALSE	ebi-a-GCST90016948	11	65391317	0.0136357	14306	0.86645	Gut microbiota abundance (family Prevotellaceae id.960) || id:ebi-a-GCST90016948	Gut microbiota abundance (family Prevotellaceae id.960)	Gut microbiota abundance (family Prevotellaceae id.960) || ||	TRUE	igd	184305	11	5.21003e-06	0.0109584	65391317	ieu-a-7	|| id:ieu-a-7	TRUE	reported	igd	2	TRUE	0.000910974	168.048	341.177	20.7601
rs12826942	G	A	G	A	0.051693	0.00934886	0.237515		FALSE	FALSE	FALSE	ebi-a-GCST90016948	12	42796300	0.0137961	14306	0.581225	Gut microbiota abundance (family Prevotellaceae id.960) || id:ebi-a-GCST90016948	Gut microbiota abundance (family Prevotellaceae id.960)	Gut microbiota abundance (family Prevotellaceae id.960) || ||	TRUE	igd	184305	12	2.61999e-06	0.0110018	42796300	ieu-a-7	|| id:ieu-a-7	TRUE	reported	igd	2	TRUE	0.000967867	178.554	341.177	22.0768
rs12897	A	G	A	G	-0.049678	-0.0262357	0.55613		FALSE	FALSE	FALSE	ebi-a-GCST90016948	3	172115902	0.0119777	14306	0.0279164	Gut microbiota abundance (family Prevotellaceae id.960) || id:ebi-a-GCST90016948	Gut microbiota abundance (family Prevotellaceae id.960)	Gut microbiota abundance (family Prevotellaceae id.960) || ||	TRUE	igd	184305	3	4.33002e-07	0.0098297	172115902	ieu-a-7	|| id:ieu-a-7	TRUE	reported	igd	2	TRUE	0.0012184	224.829	341.177	25.5416
rs13734	A	G	A	G	0.050403	0.00364876	0.220215		FALSE	FALSE	FALSE	ebi-a-GCST90016948	20	17594729	0.0146165	14306	0.84774	Gut microbiota abundance (family Prevotellaceae id.960) || id:ebi-a-GCST90016948	Gut microbiota abundance (family Prevotellaceae id.960)	Gut microbiota abundance (family Prevotellaceae id.960) || ||	TRUE	igd	184305	20	7.64997e-06	0.0112636	17594729	ieu-a-7	|| id:ieu-a-7	TRUE	reported	igd	2	TRUE	0.000872498	160.944	341.177	20.0243
rs139833223	A	G	A	G	0.079395	-0.029041	0.102993		FALSE	FALSE	FALSE	ebi-a-GCST90016948	19	41755390	0.019001	14306	0.105314	Gut microbiota abundance (family Prevotellaceae id.960) || id:ebi-a-GCST90016948	Gut microbiota abundance (family Prevotellaceae id.960)	Gut microbiota abundance (family Prevotellaceae id.960) || ||	TRUE	igd	184305	19	3.51998e-07	0.0155881	41755390	ieu-a-7	|| id:ieu-a-7	TRUE	reported	igd	2	TRUE	0.00116472	214.911	341.177	25.9418
rs1412444	T	C	T	C	0.066812	0.00985649	0.369131		FALSE	FALSE	FALSE	ebi-a-GCST90016948	10	91002927	0.0123056	14306	0.444378	Gut microbiota abundance (family Prevotellaceae id.960) || id:ebi-a-GCST90016948	Gut microbiota abundance (family Prevotellaceae id.960)	Gut microbiota abundance (family Prevotellaceae id.960) || ||	TRUE	igd	184305	10	5.14991e-12	0.0096809	91002927	ieu-a-7	|| id:ieu-a-7	TRUE	reported	igd	2	TRUE	0.00207902	383.968	341.177	47.6297
rs16986953	A	G	A	G	0.08516	-0.00325584	0.104706		FALSE	FALSE	FALSE	ebi-a-GCST90016948	2	19942473	0.020808	14306	0.896186	Gut microbiota abundance (family Prevotellaceae id.960) || id:ebi-a-GCST90016948	Gut microbiota abundance (family Prevotellaceae id.960)	Gut microbiota abundance (family Prevotellaceae id.960) || ||	TRUE	igd	184305	2	1.45001e-08	0.0150265	19942473	ieu-a-7	|| id:ieu-a-7	TRUE	reported	igd	2	TRUE	0.00135969	250.935	341.177	32.1185
rs17087335	T	G	T	G	0.060764	0.00786228	0.214637		FALSE	FALSE	FALSE	ebi-a-GCST90016948	4	57838583	0.0143699	14306	0.546049	Gut microbiota abundance (family Prevotellaceae id.960) || id:ebi-a-GCST90016948	Gut microbiota abundance (family Prevotellaceae id.960)	Gut microbiota abundance (family Prevotellaceae id.960) || ||	TRUE	igd	184305	4	4.58997e-08	0.0111159	57838583	ieu-a-7	|| id:ieu-a-7	TRUE	reported	igd	2	TRUE	0.00124479	229.705	341.177	29.8816
rs17678683	G	T	G	T	0.098786	-0.0016094	0.087681		FALSE	FALSE	FALSE	ebi-a-GCST90016948	2	145286559	0.0200226	14306	0.915267	Gut microbiota abundance (family Prevotellaceae id.960) || id:ebi-a-GCST90016948	Gut microbiota abundance (family Prevotellaceae id.960)	Gut microbiota abundance (family Prevotellaceae id.960) || ||	TRUE	igd	184305	2	2.99999e-09	0.0166548	145286559	ieu-a-7	|| id:ieu-a-7	TRUE	reported	igd	2	TRUE	0.00156125	288.193	341.177	35.1813
rs17843797	G	T	G	T	0.064029	0.0148153	0.127234		FALSE	FALSE	FALSE	ebi-a-GCST90016948	3	124453022	0.0180084	14306	0.405704	Gut microbiota abundance (family Prevotellaceae id.960) || id:ebi-a-GCST90016948	Gut microbiota abundance (family Prevotellaceae id.960)	Gut microbiota abundance (family Prevotellaceae id.960) || ||	TRUE	igd	184305	3	2.43002e-06	0.0135839	124453022	ieu-a-7	|| id:ieu-a-7	TRUE	reported	igd	2	TRUE	0.000910509	167.963	341.177	22.218
rs1870634	G	T	G	T	0.075878	0.00769341	0.637485		FALSE	FALSE	FALSE	ebi-a-GCST90016948	10	44480811	0.0122856	14306	0.535572	Gut microbiota abundance (family Prevotellaceae id.960) || id:ebi-a-GCST90016948	Gut microbiota abundance (family Prevotellaceae id.960)	Gut microbiota abundance (family Prevotellaceae id.960) || ||	TRUE	igd	184305	10	5.55009e-15	0.0097113	44480811	ieu-a-7	|| id:ieu-a-7	TRUE	reported	igd	2	TRUE	0.00266108	491.753	341.177	61.0488
rs1873197	A	G	A	G	-0.081092	-0.0286062	0.079745		FALSE	FALSE	FALSE	ebi-a-GCST90016948	4	38911595	0.0295993	14306	0.360949	Gut microbiota abundance (family Prevotellaceae id.960) || id:ebi-a-GCST90016948	Gut microbiota abundance (family Prevotellaceae id.960)	Gut microbiota abundance (family Prevotellaceae id.960) || ||	TRUE	igd	184305	4	3.32001e-06	0.0174402	38911595	ieu-a-7	|| id:ieu-a-7	TRUE	reported	igd	2	TRUE	0.000965156	178.053	341.177	21.6199
rs1924981	T	C	T	C	0.050137	-0.0138078	0.341378		FALSE	FALSE	FALSE	ebi-a-GCST90016948	13	29022645	0.0124723	14306	0.251941	Gut microbiota abundance (family Prevotellaceae id.960) || id:ebi-a-GCST90016948	Gut microbiota abundance (family Prevotellaceae id.960)	Gut microbiota abundance (family Prevotellaceae id.960) || ||	TRUE	igd	184305	13	5.10999e-07	0.0099829	29022645	ieu-a-7	|| id:ieu-a-7	TRUE	reported	igd	2	TRUE	0.00113036	208.565	341.177	25.2234
rs194937	A	G	A	G	0.057339	-0.00908042	0.163253		FALSE	FALSE	FALSE	ebi-a-GCST90016948	6	82442022	0.0157833	14306	0.558263	Gut microbiota abundance (family Prevotellaceae id.960) || id:ebi-a-GCST90016948	Gut microbiota abundance (family Prevotellaceae id.960)	Gut microbiota abundance (family Prevotellaceae id.960) || ||	TRUE	igd	184305	6	3.11e-06	0.0122956	82442022	ieu-a-7	|| id:ieu-a-7	TRUE	reported	igd	2	TRUE	0.000898226	165.695	341.177	21.7471
rs2001846	C	T	C	T	-0.046146	-0.00436431	0.519792		FALSE	FALSE	FALSE	ebi-a-GCST90016948	8	126478450	0.011652	14306	0.717309	Gut microbiota abundance (family Prevotellaceae id.960) || id:ebi-a-GCST90016948	Gut microbiota abundance (family Prevotellaceae id.960)	Gut microbiota abundance (family Prevotellaceae id.960) || ||	TRUE	igd	184305	8	5.92994e-07	0.009241	126478450	ieu-a-7	|| id:ieu-a-7	TRUE	reported	igd	2	TRUE	0.00106306	196.133	341.177	24.9362
rs2107595	A	G	A	G	0.073415	0.00804952	0.20047		FALSE	FALSE	FALSE	ebi-a-GCST90016948	7	19049388	0.0151548	14306	0.551588	Gut microbiota abundance (family Prevotellaceae id.960) || id:ebi-a-GCST90016948	Gut microbiota abundance (family Prevotellaceae id.960)	Gut microbiota abundance (family Prevotellaceae id.960) || ||	TRUE	igd	184305	7	8.05008e-11	0.0112951	19049388	ieu-a-7	|| id:ieu-a-7	TRUE	reported	igd	2	TRUE	0.00172776	318.983	341.177	42.2464
rs2128739	C	A	C	A	-0.065565	-0.00405443	0.676464		FALSE	FALSE	FALSE	ebi-a-GCST90016948	11	103673277	0.0129582	14306	0.734778	Gut microbiota abundance (family Prevotellaceae id.960) || id:ebi-a-GCST90016948	Gut microbiota abundance (family Prevotellaceae id.960)	Gut microbiota abundance (family Prevotellaceae id.960) || ||	TRUE	igd	184305	11	7.05018e-11	0.0100568	103673277	ieu-a-7	|| id:ieu-a-7	TRUE	reported	igd	2	TRUE	0.00188166	347.45	341.177	42.5035
rs2153219	G	A	G	A	-0.055186	-0.00828343	0.185873		FALSE	FALSE	FALSE	ebi-a-GCST90016948	6	149755695	0.015808	14306	0.525804	Gut microbiota abundance (family Prevotellaceae id.960) || id:ebi-a-GCST90016948	Gut microbiota abundance (family Prevotellaceae id.960)	Gut microbiota abundance (family Prevotellaceae id.960) || ||	TRUE	igd	184305	6	3.27997e-06	0.0118622	149755695	ieu-a-7	|| id:ieu-a-7	TRUE	reported	igd	2	TRUE	0.000921714	170.031	341.177	21.6435
rs2244608	G	A	G	A	0.047554	0.00183813	0.348503		FALSE	FALSE	FALSE	ebi-a-GCST90016948	12	121416988	0.0125335	14306	0.913052	Gut microbiota abundance (family Prevotellaceae id.960) || id:ebi-a-GCST90016948	Gut microbiota abundance (family Prevotellaceae id.960)	Gut microbiota abundance (family Prevotellaceae id.960) || ||	TRUE	igd	184305	12	1.02e-06	0.0097276	121416988	ieu-a-7	|| id:ieu-a-7	TRUE	reported	igd	2	TRUE	0.00102689	189.453	341.177	23.8981
rs2280003	T	C	T	C	-0.043967	0.0183224	0.32594		FALSE	FALSE	FALSE	ebi-a-GCST90016948	4	95575601	0.012172	14306	0.130912	Gut microbiota abundance (family Prevotellaceae id.960) || id:ebi-a-GCST90016948	Gut microbiota abundance (family Prevotellaceae id.960)	Gut microbiota abundance (family Prevotellaceae id.960) || ||	TRUE	igd	184305	4	8.55993e-06	0.0098786	95575601	ieu-a-7	|| id:ieu-a-7	TRUE	reported	igd	2	TRUE	0.000849415	156.683	341.177	19.809
rs2487928	A	G	A	G	0.062633	-0.00605508	0.418221		FALSE	FALSE	FALSE	ebi-a-GCST90016948	10	30323892	0.0117033	14306	0.618312	Gut microbiota abundance (family Prevotellaceae id.960) || id:ebi-a-GCST90016948	Gut microbiota abundance (family Prevotellaceae id.960)	Gut microbiota abundance (family Prevotellaceae id.960) || ||	TRUE	igd	184305	10	4.40961e-11	0.0095049	30323892	ieu-a-7	|| id:ieu-a-7	TRUE	reported	igd	2	TRUE	0.00190898	352.503	341.177	43.4222
rs2519093	T	C	T	C	0.079704	0.0144801	0.190872		FALSE	FALSE	FALSE	ebi-a-GCST90016948	9	136141870	0.0145687	14306	0.338214	Gut microbiota abundance (family Prevotellaceae id.960) || id:ebi-a-GCST90016948	Gut microbiota abundance (family Prevotellaceae id.960)	Gut microbiota abundance (family Prevotellaceae id.960) || ||	TRUE	igd	184305	9	1.18987e-11	0.0117524	136141870	ieu-a-7	|| id:ieu-a-7	TRUE	reported	igd	2	TRUE	0.00196223	362.356	341.177	45.9946
rs2552527	G	T	G	T	-0.051188	0.0276185	0.406314		FALSE	FALSE	FALSE	ebi-a-GCST90016948	2	218688596	0.0118205	14306	0.0174969	Gut microbiota abundance (family Prevotellaceae id.960) || id:ebi-a-GCST90016948	Gut microbiota abundance (family Prevotellaceae id.960)	Gut microbiota abundance (family Prevotellaceae id.960) || ||	TRUE	igd	184305	2	1.31e-07	0.0096983	218688596	ieu-a-7	|| id:ieu-a-7	TRUE	reported	igd	2	TRUE	0.00126411	233.274	341.177	27.8577
rs2681472	G	A	G	A	0.074114	0.00907241	0.201306		FALSE	FALSE	FALSE	ebi-a-GCST90016948	12	90008959	0.0156294	14306	0.544728	Gut microbiota abundance (family Prevotellaceae id.960) || id:ebi-a-GCST90016948	Gut microbiota abundance (family Prevotellaceae id.960)	Gut microbiota abundance (family Prevotellaceae id.960) || ||	TRUE	igd	184305	12	6.17021e-11	0.0113331	90008959	ieu-a-7	|| id:ieu-a-7	TRUE	reported	igd	2	TRUE	0.00176631	326.113	341.177	42.7664
rs2789422	A	G	A	G	-0.047312	-0.0234543	0.391593		FALSE	FALSE	FALSE	ebi-a-GCST90016948	1	159892088	0.0120583	14306	0.0529286	Gut microbiota abundance (family Prevotellaceae id.960) || id:ebi-a-GCST90016948	Gut microbiota abundance (family Prevotellaceae id.960)	Gut microbiota abundance (family Prevotellaceae id.960) || ||	TRUE	igd	184305	1	2.45997e-06	0.0100416	159892088	ieu-a-7	|| id:ieu-a-7	TRUE	reported	igd	2	TRUE	0.0010666	196.788	341.177	22.1992
rs2820315	T	C	T	C	0.046682	0.00902828	0.283686		FALSE	FALSE	FALSE	ebi-a-GCST90016948	1	201872264	0.0130079	14306	0.527718	Gut microbiota abundance (family Prevotellaceae id.960) || id:ebi-a-GCST90016948	Gut microbiota abundance (family Prevotellaceae id.960)	Gut microbiota abundance (family Prevotellaceae id.960) || ||	TRUE	igd	184305	1	6.07995e-06	0.0103196	201872264	ieu-a-7	|| id:ieu-a-7	TRUE	reported	igd	2	TRUE	0.000885667	163.376	341.177	20.4632
rs28451064	A	G	A	G	0.127571	-0.000452118	0.121186		FALSE	FALSE	FALSE	ebi-a-GCST90016948	21	35593827	0.0177449	14306	0.984015	Gut microbiota abundance (family Prevotellaceae id.960) || id:ebi-a-GCST90016948	Gut microbiota abundance (family Prevotellaceae id.960)	Gut microbiota abundance (family Prevotellaceae id.960) || ||	TRUE	igd	184305	21	1.33015e-15	0.015952	35593827	ieu-a-7	|| id:ieu-a-7	TRUE	reported	igd	2	TRUE	0.00346644	641.097	341.177	63.9549
rs28470722	A	G	A	G	0.049459	-0.0243432	0.408746		FALSE	FALSE	FALSE	ebi-a-GCST90016948	1	38386727	0.0117343	14306	0.0456804	Gut microbiota abundance (family Prevotellaceae id.960) || id:ebi-a-GCST90016948	Gut microbiota abundance (family Prevotellaceae id.960)	Gut microbiota abundance (family Prevotellaceae id.960) || ||	TRUE	igd	184305	1	9.84011e-07	0.0101046	38386727	ieu-a-7	|| id:ieu-a-7	TRUE	reported	igd	2	TRUE	0.00118236	218.17	341.177	23.9581
rs288187	T	C	T	C	-0.057255	0.0171028	0.175807		FALSE	FALSE	FALSE	ebi-a-GCST90016948	5	107344426	0.0151716	14306	0.297294	Gut microbiota abundance (family Prevotellaceae id.960) || id:ebi-a-GCST90016948	Gut microbiota abundance (family Prevotellaceae id.960)	Gut microbiota abundance (family Prevotellaceae id.960) || ||	TRUE	igd	184305	5	4.41998e-06	0.0124726	107344426	ieu-a-7	|| id:ieu-a-7	TRUE	reported	igd	2	TRUE	0.000949996	175.254	341.177	21.0723
rs2891168	G	A	G	A	0.193401	0.00144864	0.488668		FALSE	FALSE	FALSE	ebi-a-GCST90016948	9	22098619	0.0116589	14306	0.884417	Gut microbiota abundance (family Prevotellaceae id.960) || id:ebi-a-GCST90016948	Gut microbiota abundance (family Prevotellaceae id.960)	Gut microbiota abundance (family Prevotellaceae id.960) || ||	TRUE	igd	184305	9	2.28981e-98	0.0091877	22098619	ieu-a-7	|| id:ieu-a-7	TRUE	reported	igd	2	TRUE	0.0186924	3510.68	341.177	443.102
rs34232196	T	C	T	C	-0.059857	-0.0139113	0.241301		FALSE	FALSE	FALSE	ebi-a-GCST90016948	1	55489542	0.0134875	14306	0.359545	Gut microbiota abundance (family Prevotellaceae id.960) || id:ebi-a-GCST90016948	Gut microbiota abundance (family Prevotellaceae id.960)	Gut microbiota abundance (family Prevotellaceae id.960) || ||	TRUE	igd	184305	1	1.47001e-07	0.0113885	55489542	ieu-a-7	|| id:ieu-a-7	TRUE	reported	igd	2	TRUE	0.00131186	242.098	341.177	27.6247
rs35465346	A	G	A	G	-0.064636	-0.0237107	0.158595		FALSE	FALSE	FALSE	ebi-a-GCST90016948	1	22132518	0.0159186	14306	0.140305	Gut microbiota abundance (family Prevotellaceae id.960) || id:ebi-a-GCST90016948	Gut microbiota abundance (family Prevotellaceae id.960)	Gut microbiota abundance (family Prevotellaceae id.960) || ||	TRUE	igd	184305	1	4.82003e-06	0.0141357	22132518	ieu-a-7	|| id:ieu-a-7	TRUE	reported	igd	2	TRUE	0.001115	205.727	341.177	20.9081
rs35879803	A	C	A	C	-0.047793	0.00961672	0.298357		FALSE	FALSE	FALSE	ebi-a-GCST90016948	4	146782837	0.0128345	14306	0.515089	Gut microbiota abundance (family Prevotellaceae id.960) || id:ebi-a-GCST90016948	Gut microbiota abundance (family Prevotellaceae id.960)	Gut microbiota abundance (family Prevotellaceae id.960) || ||	TRUE	igd	184305	4	4.74002e-06	0.0104446	146782837	ieu-a-7	|| id:ieu-a-7	TRUE	reported	igd	2	TRUE	0.000956337	176.425	341.177	20.9385
rs35895680	A	C	A	C	-0.056655	0.000318705	0.284129		FALSE	FALSE	FALSE	ebi-a-GCST90016948	17	47060322	0.0128367	14306	0.975649	Gut microbiota abundance (family Prevotellaceae id.960) || id:ebi-a-GCST90016948	Gut microbiota abundance (family Prevotellaceae id.960)	Gut microbiota abundance (family Prevotellaceae id.960) || ||	TRUE	igd	184305	17	3.76002e-07	0.0111506	47060322	ieu-a-7	|| id:ieu-a-7	TRUE	reported	igd	2	TRUE	0.00130574	240.966	341.177	25.8155
rs3760128	G	A	G	A	-0.044374	0.015931	0.340555		FALSE	FALSE	FALSE	ebi-a-GCST90016948	17	73886888	0.0123203	14306	0.19066	Gut microbiota abundance (family Prevotellaceae id.960) || id:ebi-a-GCST90016948	Gut microbiota abundance (family Prevotellaceae id.960)	Gut microbiota abundance (family Prevotellaceae id.960) || ||	TRUE	igd	184305	17	9.08992e-06	0.0099992	73886888	ieu-a-7	|| id:ieu-a-7	TRUE	reported	igd	2	TRUE	0.000884409	163.143	341.177	19.6937
rs3918226	T	C	T	C	0.133315	-0.0186154	0.064515		FALSE	FALSE	FALSE	ebi-a-GCST90016948	7	150690176	0.0227476	14306	0.370233	Gut microbiota abundance (family Prevotellaceae id.960) || id:ebi-a-GCST90016948	Gut microbiota abundance (family Prevotellaceae id.960)	Gut microbiota abundance (family Prevotellaceae id.960) || ||	TRUE	igd	184305	7	1.69001e-09	0.0221275	150690176	ieu-a-7	|| id:ieu-a-7	TRUE	reported	igd	2	TRUE	0.00214529	396.233	341.177	36.2989
rs4074793	G	A	G	A	0.075164	0.00377409	0.078867		FALSE	FALSE	FALSE	ebi-a-GCST90016948	5	52193125	0.0213244	14306	0.880252	Gut microbiota abundance (family Prevotellaceae id.960) || id:ebi-a-GCST90016948	Gut microbiota abundance (family Prevotellaceae id.960)	Gut microbiota abundance (family Prevotellaceae id.960) || ||	TRUE	igd	184305	5	9.87006e-06	0.0170057	52193125	ieu-a-7	|| id:ieu-a-7	TRUE	reported	igd	2	TRUE	0.000820857	151.411	341.177	19.5358
rs4076834	G	T	G	T	-0.10645	0.00410793	0.062779		FALSE	FALSE	FALSE	ebi-a-GCST90016948	2	44081627	0.0240462	14306	0.910337	Gut microbiota abundance (family Prevotellaceae id.960) || id:ebi-a-GCST90016948	Gut microbiota abundance (family Prevotellaceae id.960)	Gut microbiota abundance (family Prevotellaceae id.960) || ||	TRUE	igd	184305	2	1.34999e-07	0.0201907	44081627	ieu-a-7	|| id:ieu-a-7	TRUE	reported	igd	2	TRUE	0.00133345	246.088	341.177	27.7964
rs4420638	G	A	G	A	0.091906	-0.00169208	0.166036		FALSE	FALSE	FALSE	ebi-a-GCST90016948	19	45422946	0.0155932	14306	0.776857	Gut microbiota abundance (family Prevotellaceae id.960) || id:ebi-a-GCST90016948	Gut microbiota abundance (family Prevotellaceae id.960)	Gut microbiota abundance (family Prevotellaceae id.960) || ||	TRUE	igd	184305	19	7.06968e-11	0.0140977	45422946	ieu-a-7	|| id:ieu-a-7	TRUE	reported	igd	2	TRUE	0.0023392	432.132	341.177	42.5002
rs4468572	C	T	C	T	0.077234	0.0173932	0.585831		FALSE	FALSE	FALSE	ebi-a-GCST90016948	15	79124475	0.0117308	14306	0.138905	Gut microbiota abundance (family Prevotellaceae id.960) || id:ebi-a-GCST90016948	Gut microbiota abundance (family Prevotellaceae id.960)	Gut microbiota abundance (family Prevotellaceae id.960) || ||	TRUE	igd	184305	15	4.44017e-16	0.0095277	79124475	ieu-a-7	|| id:ieu-a-7	TRUE	reported	igd	2	TRUE	0.00289466	535.043	341.177	65.7114
rs515135	C	T	C	T	0.067499	-0.0080405	0.791985		FALSE	FALSE	FALSE	ebi-a-GCST90016948	2	21286057	0.0152625	14306	0.590769	Gut microbiota abundance (family Prevotellaceae id.960) || id:ebi-a-GCST90016948	Gut microbiota abundance (family Prevotellaceae id.960)	Gut microbiota abundance (family Prevotellaceae id.960) || ||	TRUE	igd	184305	2	3.09001e-08	0.0121924	21286057	ieu-a-7	|| id:ieu-a-7	TRUE	reported	igd	2	TRUE	0.00150119	277.09	341.177	30.649
rs55730499	T	C	T	C	0.316641	0.0834785	0.056243		FALSE	FALSE	FALSE	ebi-a-GCST90016948	6	161005610	0.0255531	14306	0.00125248	Gut microbiota abundance (family Prevotellaceae id.960) || id:ebi-a-GCST90016948	Gut microbiota abundance (family Prevotellaceae id.960)	Gut microbiota abundance (family Prevotellaceae id.960) || ||	TRUE	igd	184305	6	5.39014e-39	0.0242403	161005610	ieu-a-7	|| id:ieu-a-7	TRUE	reported	igd	2	TRUE	0.0106437	1982.77	341.177	170.631
rs55942719	A	G	A	G	-0.052827	-0.0053336	0.253418		FALSE	FALSE	FALSE	ebi-a-GCST90016948	2	216307134	0.0135589	14306	0.713692	Gut microbiota abundance (family Prevotellaceae id.960) || id:ebi-a-GCST90016948	Gut microbiota abundance (family Prevotellaceae id.960)	Gut microbiota abundance (family Prevotellaceae id.960) || ||	TRUE	igd	184305	2	3.45001e-06	0.0113798	216307134	ieu-a-7	|| id:ieu-a-7	TRUE	reported	igd	2	TRUE	0.00105598	194.827	341.177	21.5498
rs56062135	T	C	T	C	-0.069743	-0.00289808	0.205729		FALSE	FALSE	FALSE	ebi-a-GCST90016948	15	67455630	0.0139143	14306	0.792613	Gut microbiota abundance (family Prevotellaceae id.960) || id:ebi-a-GCST90016948	Gut microbiota abundance (family Prevotellaceae id.960)	Gut microbiota abundance (family Prevotellaceae id.960) || ||	TRUE	igd	184305	15	4.52002e-09	0.0118937	67455630	ieu-a-7	|| id:ieu-a-7	TRUE	reported	igd	2	TRUE	0.00158963	293.44	341.177	34.3849
rs56289821	A	G	A	G	-0.13361	-0.0077583	0.100378		FALSE	FALSE	FALSE	ebi-a-GCST90016948	19	11188247	0.019051	14306	0.680259	Gut microbiota abundance (family Prevotellaceae id.960) || id:ebi-a-GCST90016948	Gut microbiota abundance (family Prevotellaceae id.960)	Gut microbiota abundance (family Prevotellaceae id.960) || ||	TRUE	igd	184305	19	4.44017e-15	0.0170415	11188247	ieu-a-7	|| id:ieu-a-7	TRUE	reported	igd	2	TRUE	0.00322409	596.131	341.177	61.4699
rs56336142	C	T	C	T	-0.066813	-0.00470318	0.192738		FALSE	FALSE	FALSE	ebi-a-GCST90016948	6	39134099	0.0143619	14306	0.723427	Gut microbiota abundance (family Prevotellaceae id.960) || id:ebi-a-GCST90016948	Gut microbiota abundance (family Prevotellaceae id.960)	Gut microbiota abundance (family Prevotellaceae id.960) || ||	TRUE	igd	184305	6	1.84999e-08	0.0118763	39134099	ieu-a-7	|| id:ieu-a-7	TRUE	reported	igd	2	TRUE	0.0013891	256.372	341.177	31.649
rs56356271	T	C	T	C	0.054706	0.0347268	0.185449		FALSE	FALSE	FALSE	ebi-a-GCST90016948	8	101322458	0.0151146	14306	0.0198271	Gut microbiota abundance (family Prevotellaceae id.960) || id:ebi-a-GCST90016948	Gut microbiota abundance (family Prevotellaceae id.960)	Gut microbiota abundance (family Prevotellaceae id.960) || ||	TRUE	igd	184305	8	7.31998e-06	0.0122	101322458	ieu-a-7	|| id:ieu-a-7	TRUE	reported	igd	2	TRUE	0.000904155	166.789	341.177	20.1071
rs58045791	C	A	C	A	0.11759	0.00262471	0.06817		FALSE	FALSE	FALSE	ebi-a-GCST90016948	13	110962079	0.0254385	14306	0.880589	Gut microbiota abundance (family Prevotellaceae id.960) || id:ebi-a-GCST90016948	Gut microbiota abundance (family Prevotellaceae id.960)	Gut microbiota abundance (family Prevotellaceae id.960) || ||	TRUE	igd	184305	13	8.81008e-07	0.0239177	110962079	ieu-a-7	|| id:ieu-a-7	TRUE	reported	igd	2	TRUE	0.00175671	324.337	341.177	24.1714
rs6129767	G	T	G	T	0.047199	0.00290504	0.295563		FALSE	FALSE	FALSE	ebi-a-GCST90016948	20	39822332	0.0129588	14306	0.854777	Gut microbiota abundance (family Prevotellaceae id.960) || id:ebi-a-GCST90016948	Gut microbiota abundance (family Prevotellaceae id.960)	Gut microbiota abundance (family Prevotellaceae id.960) || ||	TRUE	igd	184305	20	3.98997e-06	0.0102338	39822332	ieu-a-7	|| id:ieu-a-7	TRUE	reported	igd	2	TRUE	0.000927658	171.129	341.177	21.2712
rs62253653	G	A	G	A	-0.048503	0.00868807	0.269477		FALSE	FALSE	FALSE	ebi-a-GCST90016948	3	53013267	0.0133584	14306	0.595927	Gut microbiota abundance (family Prevotellaceae id.960) || id:ebi-a-GCST90016948	Gut microbiota abundance (family Prevotellaceae id.960)	Gut microbiota abundance (family Prevotellaceae id.960) || ||	TRUE	igd	184305	3	7.52991e-06	0.0108313	53013267	ieu-a-7	|| id:ieu-a-7	TRUE	reported	igd	2	TRUE	0.000926238	170.867	341.177	20.0528
rs6486120	G	T	G	T	0.049163	-0.00516968	0.674969		FALSE	FALSE	FALSE	ebi-a-GCST90016948	11	13324142	0.0125752	14306	0.678033	Gut microbiota abundance (family Prevotellaceae id.960) || id:ebi-a-GCST90016948	Gut microbiota abundance (family Prevotellaceae id.960)	Gut microbiota abundance (family Prevotellaceae id.960) || ||	TRUE	igd	184305	11	1.33999e-06	0.0101719	13324142	ieu-a-7	|| id:ieu-a-7	TRUE	reported	igd	2	TRUE	0.00106051	195.663	341.177	23.36
rs663129	A	G	A	G	0.058163	0.0118193	0.256835		FALSE	FALSE	FALSE	ebi-a-GCST90016948	18	57838401	0.013676	14306	0.428714	Gut microbiota abundance (family Prevotellaceae id.960) || id:ebi-a-GCST90016948	Gut microbiota abundance (family Prevotellaceae id.960)	Gut microbiota abundance (family Prevotellaceae id.960) || ||	TRUE	igd	184305	18	3.2e-08	0.0105173	57838401	ieu-a-7	|| id:ieu-a-7	TRUE	reported	igd	2	TRUE	0.00129141	238.318	341.177	30.5834
rs6689306	G	A	G	A	-0.056012	-0.00552595	0.552455		FALSE	FALSE	FALSE	ebi-a-GCST90016948	1	154395946	0.0117443	14306	0.647602	Gut microbiota abundance (family Prevotellaceae id.960) || id:ebi-a-GCST90016948	Gut microbiota abundance (family Prevotellaceae id.960)	Gut microbiota abundance (family Prevotellaceae id.960) || ||	TRUE	igd	184305	1	2.59998e-09	0.0094061	154395946	ieu-a-7	|| id:ieu-a-7	TRUE	reported	igd	2	TRUE	0.00155141	286.373	341.177	35.4603
rs67180937	G	T	G	T	0.078807	0.00730054	0.663052		FALSE	FALSE	FALSE	ebi-a-GCST90016948	1	222823743	0.0130971	14306	0.619428	Gut microbiota abundance (family Prevotellaceae id.960) || id:ebi-a-GCST90016948	Gut microbiota abundance (family Prevotellaceae id.960)	Gut microbiota abundance (family Prevotellaceae id.960) || ||	TRUE	igd	184305	1	1.00995e-12	0.0110551	222823743	ieu-a-7	|| id:ieu-a-7	TRUE	reported	igd	2	TRUE	0.00277505	512.872	341.177	50.8164
rs68170813	C	T	C	T	-0.05216	-0.0124422	0.219731		FALSE	FALSE	FALSE	ebi-a-GCST90016948	7	107259721	0.0136617	14306	0.334123	Gut microbiota abundance (family Prevotellaceae id.960) || id:ebi-a-GCST90016948	Gut microbiota abundance (family Prevotellaceae id.960)	Gut microbiota abundance (family Prevotellaceae id.960) || ||	TRUE	igd	184305	7	6.25994e-06	0.011546	107259721	ieu-a-7	|| id:ieu-a-7	TRUE	reported	igd	2	TRUE	0.000932912	172.099	341.177	20.4085
rs6909752	A	G	A	G	0.04855	0.0140189	0.332644		FALSE	FALSE	FALSE	ebi-a-GCST90016948	6	22612629	0.0122784	14306	0.24938	Gut microbiota abundance (family Prevotellaceae id.960) || id:ebi-a-GCST90016948	Gut microbiota abundance (family Prevotellaceae id.960)	Gut microbiota abundance (family Prevotellaceae id.960) || ||	TRUE	igd	184305	6	8.23e-07	0.0098482	22612629	ieu-a-7	|| id:ieu-a-7	TRUE	reported	igd	2	TRUE	0.00104652	193.078	341.177	24.3033
rs7082705	G	A	G	A	-0.052595	6.22229e-05	0.710056		FALSE	FALSE	FALSE	ebi-a-GCST90016948	10	82170856	0.0132395	14306	0.95572	Gut microbiota abundance (family Prevotellaceae id.960) || id:ebi-a-GCST90016948	Gut microbiota abundance (family Prevotellaceae id.960)	Gut microbiota abundance (family Prevotellaceae id.960) || ||	TRUE	igd	184305	10	1.32999e-06	0.0108791	82170856	ieu-a-7	|| id:ieu-a-7	TRUE	reported	igd	2	TRUE	0.00113901	210.161	341.177	23.3724
rs7188857	G	A	G	A	-0.059231	0.0021916	0.244852		FALSE	FALSE	FALSE	ebi-a-GCST90016948	16	75303444	0.0137459	14306	0.817485	Gut microbiota abundance (family Prevotellaceae id.960) || id:ebi-a-GCST90016948	Gut microbiota abundance (family Prevotellaceae id.960)	Gut microbiota abundance (family Prevotellaceae id.960) || ||	TRUE	igd	184305	16	1.21001e-06	0.0122011	75303444	ieu-a-7	|| id:ieu-a-7	TRUE	reported	igd	2	TRUE	0.00129737	239.42	341.177	23.5668
rs73262424	A	C	A	C	0.043337	0.0291452	0.383876		FALSE	FALSE	FALSE	ebi-a-GCST90016948	7	20290924	0.0121101	14306	0.015943	Gut microbiota abundance (family Prevotellaceae id.960) || id:ebi-a-GCST90016948	Gut microbiota abundance (family Prevotellaceae id.960)	Gut microbiota abundance (family Prevotellaceae id.960) || ||	TRUE	igd	184305	7	7.59994e-06	0.009682	20290924	ieu-a-7	|| id:ieu-a-7	TRUE	reported	igd	2	TRUE	0.000888396	163.88	341.177	20.0349
rs741782	C	T	C	T	0.043409	0.0129152	0.398449		FALSE	FALSE	FALSE	ebi-a-GCST90016948	17	18019712	0.0122739	14306	0.286099	Gut microbiota abundance (family Prevotellaceae id.960) || id:ebi-a-GCST90016948	Gut microbiota abundance (family Prevotellaceae id.960)	Gut microbiota abundance (family Prevotellaceae id.960) || ||	TRUE	igd	184305	17	8.81008e-06	0.0097667	18019712	ieu-a-7	|| id:ieu-a-7	TRUE	reported	igd	2	TRUE	0.000903306	166.632	341.177	19.7544
rs748431	T	G	T	G	-0.048954	0.00602415	0.59366		FALSE	FALSE	FALSE	ebi-a-GCST90016948	3	14928077	0.0119975	14306	0.634419	Gut microbiota abundance (family Prevotellaceae id.960) || id:ebi-a-GCST90016948	Gut microbiota abundance (family Prevotellaceae id.960)	Gut microbiota abundance (family Prevotellaceae id.960) || ||	TRUE	igd	184305	3	2.13998e-07	0.0094376	14928077	ieu-a-7	|| id:ieu-a-7	TRUE	reported	igd	2	TRUE	0.0011562	213.338	341.177	26.9063
rs7500448	G	A	G	A	-0.05549	-0.0143525	0.22755		FALSE	FALSE	FALSE	ebi-a-GCST90016948	16	83045790	0.0133701	14306	0.310255	Gut microbiota abundance (family Prevotellaceae id.960) || id:ebi-a-GCST90016948	Gut microbiota abundance (family Prevotellaceae id.960)	Gut microbiota abundance (family Prevotellaceae id.960) || ||	TRUE	igd	184305	16	2.10999e-06	0.0117003	83045790	ieu-a-7	|| id:ieu-a-7	TRUE	reported	igd	2	TRUE	0.00108245	199.714	341.177	22.4924
rs7528419	G	A	G	A	-0.11453	-0.0264642	0.21418		FALSE	FALSE	FALSE	ebi-a-GCST90016948	1	109817192	0.0141675	14306	0.0741105	Gut microbiota abundance (family Prevotellaceae id.960) || id:ebi-a-GCST90016948	Gut microbiota abundance (family Prevotellaceae id.960)	Gut microbiota abundance (family Prevotellaceae id.960) || ||	TRUE	igd	184305	1	1.97015e-23	0.011482	109817192	ieu-a-7	|| id:ieu-a-7	TRUE	reported	igd	2	TRUE	0.0044154	817.381	341.177	99.4955
rs7623687	C	A	C	A	-0.069857	0.0152408	0.141014		FALSE	FALSE	FALSE	ebi-a-GCST90016948	3	49448566	0.016963	14306	0.464184	Gut microbiota abundance (family Prevotellaceae id.960) || id:ebi-a-GCST90016948	Gut microbiota abundance (family Prevotellaceae id.960)	Gut microbiota abundance (family Prevotellaceae id.960) || ||	TRUE	igd	184305	3	5.21999e-07	0.0139207	49448566	ieu-a-7	|| id:ieu-a-7	TRUE	reported	igd	2	TRUE	0.00118222	218.145	341.177	25.1824
rs763475	T	C	T	C	-0.066381	-0.0241863	0.859234		FALSE	FALSE	FALSE	ebi-a-GCST90016948	20	40964651	0.0187816	14306	0.226121	Gut microbiota abundance (family Prevotellaceae id.960) || id:ebi-a-GCST90016948	Gut microbiota abundance (family Prevotellaceae id.960)	Gut microbiota abundance (family Prevotellaceae id.960) || ||	TRUE	igd	184305	20	4.18996e-06	0.0144247	40964651	ieu-a-7	|| id:ieu-a-7	TRUE	reported	igd	2	TRUE	0.00106593	196.663	341.177	21.1775
rs8042271	A	G	A	G	-0.096711	-0.0138172	0.097718		FALSE	FALSE	FALSE	ebi-a-GCST90016948	15	89574218	0.0266471	14306	0.555854	Gut microbiota abundance (family Prevotellaceae id.960) || id:ebi-a-GCST90016948	Gut microbiota abundance (family Prevotellaceae id.960)	Gut microbiota abundance (family Prevotellaceae id.960) || ||	TRUE	igd	184305	15	3.68002e-08	0.0175662	89574218	ieu-a-7	|| id:ieu-a-7	TRUE	reported	igd	2	TRUE	0.0016493	304.472	341.177	30.3107
rs8068844	C	T	C	T	0.046404	-0.00357366	0.346299		FALSE	FALSE	FALSE	ebi-a-GCST90016948	17	40571284	0.0124425	14306	0.760853	Gut microbiota abundance (family Prevotellaceae id.960) || id:ebi-a-GCST90016948	Gut microbiota abundance (family Prevotellaceae id.960)	Gut microbiota abundance (family Prevotellaceae id.960) || ||	TRUE	igd	184305	17	1.63999e-06	0.0096798	40571284	ieu-a-7	|| id:ieu-a-7	TRUE	reported	igd	2	TRUE	0.000974925	179.857	341.177	22.9815
rs8104311	C	T	C	T	0.046546	0.0108626	0.344352		FALSE	FALSE	FALSE	ebi-a-GCST90016948	19	15982760	0.0123104	14306	0.363488	Gut microbiota abundance (family Prevotellaceae id.960) || id:ebi-a-GCST90016948	Gut microbiota abundance (family Prevotellaceae id.960)	Gut microbiota abundance (family Prevotellaceae id.960) || ||	TRUE	igd	184305	19	1.26e-06	0.0096049	15982760	ieu-a-7	|| id:ieu-a-7	TRUE	reported	igd	2	TRUE	0.000978291	180.479	341.177	23.4844
rs8108474	T	C	T	C	0.043955	0.00561904	0.341309		FALSE	FALSE	FALSE	ebi-a-GCST90016948	19	46301479	0.0123698	14306	0.635495	Gut microbiota abundance (family Prevotellaceae id.960) || id:ebi-a-GCST90016948	Gut microbiota abundance (family Prevotellaceae id.960)	Gut microbiota abundance (family Prevotellaceae id.960) || ||	TRUE	igd	184305	19	7.51e-06	0.0098145	46301479	ieu-a-7	|| id:ieu-a-7	TRUE	reported	igd	2	TRUE	0.000868712	160.246	341.177	20.0577
rs9349379	G	A	G	A	0.131836	-0.00230514	0.431606		FALSE	FALSE	FALSE	ebi-a-GCST90016948	6	12903957	0.0118983	14306	0.883324	Gut microbiota abundance (family Prevotellaceae id.960) || id:ebi-a-GCST90016948	Gut microbiota abundance (family Prevotellaceae id.960)	Gut microbiota abundance (family Prevotellaceae id.960) || ||	TRUE	igd	184305	6	1.81009e-42	0.0096527	12903957	ieu-a-7	|| id:ieu-a-7	TRUE	reported	igd	2	TRUE	0.00852776	1585.21	341.177	186.539
rs9486719	A	G	A	G	-0.056387	0.00751912	0.200202		FALSE	FALSE	FALSE	ebi-a-GCST90016948	6	97060124	0.014645	14306	0.575946	Gut microbiota abundance (family Prevotellaceae id.960) || id:ebi-a-GCST90016948	Gut microbiota abundance (family Prevotellaceae id.960)	Gut microbiota abundance (family Prevotellaceae id.960) || ||	TRUE	igd	184305	6	1.09999e-06	0.0115721	97060124	ieu-a-7	|| id:ieu-a-7	TRUE	reported	igd	2	TRUE	0.00101821	187.85	341.177	23.7429
rs9532984	A	G	A	G	-0.045053	-0.0151401	0.425049		FALSE	FALSE	FALSE	ebi-a-GCST90016948	13	42634693	0.0117958	14306	0.197049	Gut microbiota abundance (family Prevotellaceae id.960) || id:ebi-a-GCST90016948	Gut microbiota abundance (family Prevotellaceae id.960)	Gut microbiota abundance (family Prevotellaceae id.960) || ||	TRUE	igd	184305	13	1.62002e-06	0.0093952	42634693	ieu-a-7	|| id:ieu-a-7	TRUE	reported	igd	2	TRUE	0.000992081	183.025	341.177	22.9951
rs9970807	T	C	T	C	-0.12575	-0.0251328	0.084903		FALSE	FALSE	FALSE	ebi-a-GCST90016948	1	56965664	0.0210394	14306	0.233099	Gut microbiota abundance (family Prevotellaceae id.960) || id:ebi-a-GCST90016948	Gut microbiota abundance (family Prevotellaceae id.960)	Gut microbiota abundance (family Prevotellaceae id.960) || ||	TRUE	igd	184305	1	5.00035e-14	0.016695	56965664	ieu-a-7	|| id:ieu-a-7	TRUE	reported	igd	2	TRUE	0.00245718	453.98	341.177	56.734
rs10071096	A	G	A	G	-0.048488	0.00336984	0.294825		FALSE	FALSE	FALSE	ebi-a-GCST90016973	5	4012694	0.011746	14306	0.7665	Gut microbiota abundance (genus Butyricicoccus id.2055) || id:ebi-a-GCST90016973	Gut microbiota abundance (genus Butyricicoccus id.2055)	Gut microbiota abundance (genus Butyricicoccus id.2055) || ||	TRUE	igd	184305	5	2.06001e-06	0.0102143	4012694	ieu-a-7	|| id:ieu-a-7	TRUE	reported	igd	2	TRUE	0.000977597	180.35	341.177	22.5347
rs10818576	G	T	G	T	0.054718	0.0160269	0.25109		FALSE	FALSE	FALSE	ebi-a-GCST90016973	9	124412948	0.0126173	14306	0.208847	Gut microbiota abundance (genus Butyricicoccus id.2055) || id:ebi-a-GCST90016973	Gut microbiota abundance (genus Butyricicoccus id.2055)	Gut microbiota abundance (genus Butyricicoccus id.2055) || ||	TRUE	igd	184305	9	7.23003e-07	0.0110431	124412948	ieu-a-7	|| id:ieu-a-7	TRUE	reported	igd	2	TRUE	0.00112603	207.764	341.177	24.5515
rs10840293	A	G	A	G	0.054714	-0.000230722	0.549821		FALSE	FALSE	FALSE	ebi-a-GCST90016973	11	9751196	0.011013	14306	0.985276	Gut microbiota abundance (genus Butyricicoccus id.2055) || id:ebi-a-GCST90016973	Gut microbiota abundance (genus Butyricicoccus id.2055)	Gut microbiota abundance (genus Butyricicoccus id.2055) || ||	TRUE	igd	184305	11	1.28e-08	0.009619	9751196	ieu-a-7	|| id:ieu-a-7	TRUE	reported	igd	2	TRUE	0.00148195	273.533	341.177	32.3547
rs11065979	T	C	T	C	0.068556	0.000502889	0.365499		FALSE	FALSE	FALSE	ebi-a-GCST90016973	12	112059557	0.0110521	14306	0.990552	Gut microbiota abundance (genus Butyricicoccus id.2055) || id:ebi-a-GCST90016973	Gut microbiota abundance (genus Butyricicoccus id.2055)	Gut microbiota abundance (genus Butyricicoccus id.2055) || ||	TRUE	igd	184305	12	1.93001e-10	0.0107672	112059557	ieu-a-7	|| id:ieu-a-7	TRUE	reported	igd	2	TRUE	0.00217991	402.642	341.177	40.5402
rs11099493	G	A	G	A	-0.048294	0.0153982	0.293912		FALSE	FALSE	FALSE	ebi-a-GCST90016973	4	82587050	0.0117482	14306	0.193857	Gut microbiota abundance (genus Butyricicoccus id.2055) || id:ebi-a-GCST90016973	Gut microbiota abundance (genus Butyricicoccus id.2055)	Gut microbiota abundance (genus Butyricicoccus id.2055) || ||	TRUE	igd	184305	4	3.80996e-06	0.01045	82587050	ieu-a-7	|| id:ieu-a-7	TRUE	reported	igd	2	TRUE	0.000968038	178.585	341.177	21.3577
rs11191416	G	T	G	T	-0.079249	-0.00655888	0.12747		FALSE	FALSE	FALSE	ebi-a-GCST90016973	10	104604916	0.0173302	14306	0.727262	Gut microbiota abundance (genus Butyricicoccus id.2055) || id:ebi-a-GCST90016973	Gut microbiota abundance (genus Butyricicoccus id.2055)	Gut microbiota abundance (genus Butyricicoccus id.2055) || ||	TRUE	igd	184305	10	4.64997e-09	0.0135252	104604916	ieu-a-7	|| id:ieu-a-7	TRUE	reported	igd	2	TRUE	0.00139703	257.837	341.177	34.3321
rs113756303	T	G	T	G	0.061785	0.0119347	0.183862		FALSE	FALSE	FALSE	ebi-a-GCST90016973	8	26102772	0.0132507	14306	0.312261	Gut microbiota abundance (genus Butyricicoccus id.2055) || id:ebi-a-GCST90016973	Gut microbiota abundance (genus Butyricicoccus id.2055)	Gut microbiota abundance (genus Butyricicoccus id.2055) || ||	TRUE	igd	184305	8	7.38006e-06	0.0137838	26102772	ieu-a-7	|| id:ieu-a-7	TRUE	reported	igd	2	TRUE	0.00114565	211.389	341.177	20.0922
rs11556924	T	C	T	C	-0.072569	0.0139959	0.313325		FALSE	FALSE	FALSE	ebi-a-GCST90016973	7	129663496	0.0112373	14306	0.201527	Gut microbiota abundance (genus Butyricicoccus id.2055) || id:ebi-a-GCST90016973	Gut microbiota abundance (genus Butyricicoccus id.2055)	Gut microbiota abundance (genus Butyricicoccus id.2055) || ||	TRUE	igd	184305	7	5.33949e-11	0.0110605	129663496	ieu-a-7	|| id:ieu-a-7	TRUE	reported	igd	2	TRUE	0.0022661	418.597	341.177	43.048
rs115654617	A	C	A	C	0.137846	-0.0203606	0.106962		FALSE	FALSE	FALSE	ebi-a-GCST90016973	2	203893999	0.016728	14306	0.216725	Gut microbiota abundance (genus Butyricicoccus id.2055) || id:ebi-a-GCST90016973	Gut microbiota abundance (genus Butyricicoccus id.2055)	Gut microbiota abundance (genus Butyricicoccus id.2055) || ||	TRUE	igd	184305	2	3.12033e-18	0.0158314	203893999	ieu-a-7	|| id:ieu-a-7	TRUE	reported	igd	2	TRUE	0.00363009	671.475	341.177	75.814
rs11723436	G	A	G	A	0.05401	-0.0131388	0.305497		FALSE	FALSE	FALSE	ebi-a-GCST90016973	4	120901336	0.011636	14306	0.261414	Gut microbiota abundance (genus Butyricicoccus id.2055) || id:ebi-a-GCST90016973	Gut microbiota abundance (genus Butyricicoccus id.2055)	Gut microbiota abundance (genus Butyricicoccus id.2055) || ||	TRUE	igd	184305	4	1.68e-07	0.010324	120901336	ieu-a-7	|| id:ieu-a-7	TRUE	reported	igd	2	TRUE	0.00123783	228.418	341.177	27.3686
rs11838776	A	G	A	G	0.068566	-0.00358434	0.263277		FALSE	FALSE	FALSE	ebi-a-GCST90016973	13	111040681	0.0122383	14306	0.790458	Gut microbiota abundance (genus Butyricicoccus id.2055) || id:ebi-a-GCST90016973	Gut microbiota abundance (genus Butyricicoccus id.2055)	Gut microbiota abundance (genus Butyricicoccus id.2055) || ||	TRUE	igd	184305	13	1.83e-10	0.0107552	111040681	ieu-a-7	|| id:ieu-a-7	TRUE	reported	igd	2	TRUE	0.00182375	336.736	341.177	40.6425
rs1199338	C	A	C	A	0.073596	-0.0104314	0.161866		FALSE	FALSE	FALSE	ebi-a-GCST90016973	3	138087467	0.0143404	14306	0.46018	Gut microbiota abundance (genus Butyricicoccus id.2055) || id:ebi-a-GCST90016973	Gut microbiota abundance (genus Butyricicoccus id.2055)	Gut microbiota abundance (genus Butyricicoccus id.2055) || ||	TRUE	igd	184305	3	3.89996e-09	0.0124987	138087467	ieu-a-7	|| id:ieu-a-7	TRUE	reported	igd	2	TRUE	0.00146963	271.256	341.177	34.672
rs12202017	G	A	G	A	-0.066813	-0.0079113	0.300047		FALSE	FALSE	FALSE	ebi-a-GCST90016973	6	134173151	0.0119841	14306	0.531736	Gut microbiota abundance (genus Butyricicoccus id.2055) || id:ebi-a-GCST90016973	Gut microbiota abundance (genus Butyricicoccus id.2055)	Gut microbiota abundance (genus Butyricicoccus id.2055) || ||	TRUE	igd	184305	6	1.98016e-11	0.0099612	134173151	ieu-a-7	|| id:ieu-a-7	TRUE	reported	igd	2	TRUE	0.00187504	346.224	341.177	44.9882
rs12801636	A	G	A	G	-0.04993	-0.018306	0.240589		FALSE	FALSE	FALSE	ebi-a-GCST90016973	11	65391317	0.0127956	14306	0.157735	Gut microbiota abundance (genus Butyricicoccus id.2055) || id:ebi-a-GCST90016973	Gut microbiota abundance (genus Butyricicoccus id.2055)	Gut microbiota abundance (genus Butyricicoccus id.2055) || ||	TRUE	igd	184305	11	5.21003e-06	0.0109584	65391317	ieu-a-7	|| id:ieu-a-7	TRUE	reported	igd	2	TRUE	0.000910974	168.048	341.177	20.7601
rs12826942	G	A	G	A	0.051693	-0.0115673	0.237515		FALSE	FALSE	FALSE	ebi-a-GCST90016973	12	42796300	0.0127405	14306	0.327026	Gut microbiota abundance (genus Butyricicoccus id.2055) || id:ebi-a-GCST90016973	Gut microbiota abundance (genus Butyricicoccus id.2055)	Gut microbiota abundance (genus Butyricicoccus id.2055) || ||	TRUE	igd	184305	12	2.61999e-06	0.0110018	42796300	ieu-a-7	|| id:ieu-a-7	TRUE	reported	igd	2	TRUE	0.000967867	178.554	341.177	22.0768
rs12897	A	G	A	G	-0.049678	-0.0088565	0.55613		FALSE	FALSE	FALSE	ebi-a-GCST90016973	3	172115902	0.0111792	14306	0.429258	Gut microbiota abundance (genus Butyricicoccus id.2055) || id:ebi-a-GCST90016973	Gut microbiota abundance (genus Butyricicoccus id.2055)	Gut microbiota abundance (genus Butyricicoccus id.2055) || ||	TRUE	igd	184305	3	4.33002e-07	0.0098297	172115902	ieu-a-7	|| id:ieu-a-7	TRUE	reported	igd	2	TRUE	0.0012184	224.829	341.177	25.5416
rs13734	A	G	A	G	0.050403	-0.00894704	0.220215		FALSE	FALSE	FALSE	ebi-a-GCST90016973	20	17594729	0.0136382	14306	0.5094	Gut microbiota abundance (genus Butyricicoccus id.2055) || id:ebi-a-GCST90016973	Gut microbiota abundance (genus Butyricicoccus id.2055)	Gut microbiota abundance (genus Butyricicoccus id.2055) || ||	TRUE	igd	184305	20	7.64997e-06	0.0112636	17594729	ieu-a-7	|| id:ieu-a-7	TRUE	reported	igd	2	TRUE	0.000872498	160.944	341.177	20.0243
rs139833223	A	G	A	G	0.079395	-0.0357881	0.102993		FALSE	FALSE	FALSE	ebi-a-GCST90016973	19	41755390	0.0173964	14306	0.0591153	Gut microbiota abundance (genus Butyricicoccus id.2055) || id:ebi-a-GCST90016973	Gut microbiota abundance (genus Butyricicoccus id.2055)	Gut microbiota abundance (genus Butyricicoccus id.2055) || ||	TRUE	igd	184305	19	3.51998e-07	0.0155881	41755390	ieu-a-7	|| id:ieu-a-7	TRUE	reported	igd	2	TRUE	0.00116472	214.911	341.177	25.9418
rs1412444	T	C	T	C	0.066812	-0.00603676	0.369131		FALSE	FALSE	FALSE	ebi-a-GCST90016973	10	91002927	0.0114872	14306	0.595203	Gut microbiota abundance (genus Butyricicoccus id.2055) || id:ebi-a-GCST90016973	Gut microbiota abundance (genus Butyricicoccus id.2055)	Gut microbiota abundance (genus Butyricicoccus id.2055) || ||	TRUE	igd	184305	10	5.14991e-12	0.0096809	91002927	ieu-a-7	|| id:ieu-a-7	TRUE	reported	igd	2	TRUE	0.00207902	383.968	341.177	47.6297
rs16986953	A	G	A	G	0.08516	0.00508385	0.104706		FALSE	FALSE	FALSE	ebi-a-GCST90016973	2	19942473	0.0196318	14306	0.631977	Gut microbiota abundance (genus Butyricicoccus id.2055) || id:ebi-a-GCST90016973	Gut microbiota abundance (genus Butyricicoccus id.2055)	Gut microbiota abundance (genus Butyricicoccus id.2055) || ||	TRUE	igd	184305	2	1.45001e-08	0.0150265	19942473	ieu-a-7	|| id:ieu-a-7	TRUE	reported	igd	2	TRUE	0.00135969	250.935	341.177	32.1185
rs17087335	T	G	T	G	0.060764	0.00778912	0.214637		FALSE	FALSE	FALSE	ebi-a-GCST90016973	4	57838583	0.0134259	14306	0.522793	Gut microbiota abundance (genus Butyricicoccus id.2055) || id:ebi-a-GCST90016973	Gut microbiota abundance (genus Butyricicoccus id.2055)	Gut microbiota abundance (genus Butyricicoccus id.2055) || ||	TRUE	igd	184305	4	4.58997e-08	0.0111159	57838583	ieu-a-7	|| id:ieu-a-7	TRUE	reported	igd	2	TRUE	0.00124479	229.705	341.177	29.8816
rs17678683	G	T	G	T	0.098786	0.00544447	0.087681		FALSE	FALSE	FALSE	ebi-a-GCST90016973	2	145286559	0.0185635	14306	0.809511	Gut microbiota abundance (genus Butyricicoccus id.2055) || id:ebi-a-GCST90016973	Gut microbiota abundance (genus Butyricicoccus id.2055)	Gut microbiota abundance (genus Butyricicoccus id.2055) || ||	TRUE	igd	184305	2	2.99999e-09	0.0166548	145286559	ieu-a-7	|| id:ieu-a-7	TRUE	reported	igd	2	TRUE	0.00156125	288.193	341.177	35.1813
rs17843797	G	T	G	T	0.064029	-0.011197	0.127234		FALSE	FALSE	FALSE	ebi-a-GCST90016973	3	124453022	0.0166409	14306	0.492194	Gut microbiota abundance (genus Butyricicoccus id.2055) || id:ebi-a-GCST90016973	Gut microbiota abundance (genus Butyricicoccus id.2055)	Gut microbiota abundance (genus Butyricicoccus id.2055) || ||	TRUE	igd	184305	3	2.43002e-06	0.0135839	124453022	ieu-a-7	|| id:ieu-a-7	TRUE	reported	igd	2	TRUE	0.000910509	167.963	341.177	22.218
rs1870634	G	T	G	T	0.075878	-0.00168927	0.637485		FALSE	FALSE	FALSE	ebi-a-GCST90016973	10	44480811	0.0114664	14306	0.884387	Gut microbiota abundance (genus Butyricicoccus id.2055) || id:ebi-a-GCST90016973	Gut microbiota abundance (genus Butyricicoccus id.2055)	Gut microbiota abundance (genus Butyricicoccus id.2055) || ||	TRUE	igd	184305	10	5.55009e-15	0.0097113	44480811	ieu-a-7	|| id:ieu-a-7	TRUE	reported	igd	2	TRUE	0.00266108	491.753	341.177	61.0488
rs1873197	A	G	A	G	-0.081092	-0.0445267	0.079745		FALSE	FALSE	FALSE	ebi-a-GCST90016973	4	38911595	0.0295629	14306	0.130968	Gut microbiota abundance (genus Butyricicoccus id.2055) || id:ebi-a-GCST90016973	Gut microbiota abundance (genus Butyricicoccus id.2055)	Gut microbiota abundance (genus Butyricicoccus id.2055) || ||	TRUE	igd	184305	4	3.32001e-06	0.0174402	38911595	ieu-a-7	|| id:ieu-a-7	TRUE	reported	igd	2	TRUE	0.000965156	178.053	341.177	21.6199
rs1924981	T	C	T	C	0.050137	0.0134284	0.341378		FALSE	FALSE	FALSE	ebi-a-GCST90016973	13	29022645	0.0114816	14306	0.240072	Gut microbiota abundance (genus Butyricicoccus id.2055) || id:ebi-a-GCST90016973	Gut microbiota abundance (genus Butyricicoccus id.2055)	Gut microbiota abundance (genus Butyricicoccus id.2055) || ||	TRUE	igd	184305	13	5.10999e-07	0.0099829	29022645	ieu-a-7	|| id:ieu-a-7	TRUE	reported	igd	2	TRUE	0.00113036	208.565	341.177	25.2234
rs194937	A	G	A	G	0.057339	-0.00877422	0.163253		FALSE	FALSE	FALSE	ebi-a-GCST90016973	6	82442022	0.0147132	14306	0.60882	Gut microbiota abundance (genus Butyricicoccus id.2055) || id:ebi-a-GCST90016973	Gut microbiota abundance (genus Butyricicoccus id.2055)	Gut microbiota abundance (genus Butyricicoccus id.2055) || ||	TRUE	igd	184305	6	3.11e-06	0.0122956	82442022	ieu-a-7	|| id:ieu-a-7	TRUE	reported	igd	2	TRUE	0.000898226	165.695	341.177	21.7471
rs2001846	C	T	C	T	-0.046146	-0.00475855	0.519792		FALSE	FALSE	FALSE	ebi-a-GCST90016973	8	126478450	0.0108541	14306	0.652905	Gut microbiota abundance (genus Butyricicoccus id.2055) || id:ebi-a-GCST90016973	Gut microbiota abundance (genus Butyricicoccus id.2055)	Gut microbiota abundance (genus Butyricicoccus id.2055) || ||	TRUE	igd	184305	8	5.92994e-07	0.009241	126478450	ieu-a-7	|| id:ieu-a-7	TRUE	reported	igd	2	TRUE	0.00106306	196.133	341.177	24.9362
rs2107595	A	G	A	G	0.073415	-0.0123937	0.20047		FALSE	FALSE	FALSE	ebi-a-GCST90016973	7	19049388	0.0142725	14306	0.411203	Gut microbiota abundance (genus Butyricicoccus id.2055) || id:ebi-a-GCST90016973	Gut microbiota abundance (genus Butyricicoccus id.2055)	Gut microbiota abundance (genus Butyricicoccus id.2055) || ||	TRUE	igd	184305	7	8.05008e-11	0.0112951	19049388	ieu-a-7	|| id:ieu-a-7	TRUE	reported	igd	2	TRUE	0.00172776	318.983	341.177	42.2464
rs2128739	C	A	C	A	-0.065565	0.00595904	0.676464		FALSE	FALSE	FALSE	ebi-a-GCST90016973	11	103673277	0.0120943	14306	0.630914	Gut microbiota abundance (genus Butyricicoccus id.2055) || id:ebi-a-GCST90016973	Gut microbiota abundance (genus Butyricicoccus id.2055)	Gut microbiota abundance (genus Butyricicoccus id.2055) || ||	TRUE	igd	184305	11	7.05018e-11	0.0100568	103673277	ieu-a-7	|| id:ieu-a-7	TRUE	reported	igd	2	TRUE	0.00188166	347.45	341.177	42.5035
rs2153219	G	A	G	A	-0.055186	0.0170881	0.185873		FALSE	FALSE	FALSE	ebi-a-GCST90016973	6	149755695	0.0149927	14306	0.296411	Gut microbiota abundance (genus Butyricicoccus id.2055) || id:ebi-a-GCST90016973	Gut microbiota abundance (genus Butyricicoccus id.2055)	Gut microbiota abundance (genus Butyricicoccus id.2055) || ||	TRUE	igd	184305	6	3.27997e-06	0.0118622	149755695	ieu-a-7	|| id:ieu-a-7	TRUE	reported	igd	2	TRUE	0.000921714	170.031	341.177	21.6435
rs2244608	G	A	G	A	0.047554	-0.00432892	0.348503		FALSE	FALSE	FALSE	ebi-a-GCST90016973	12	121416988	0.0115823	14306	0.680166	Gut microbiota abundance (genus Butyricicoccus id.2055) || id:ebi-a-GCST90016973	Gut microbiota abundance (genus Butyricicoccus id.2055)	Gut microbiota abundance (genus Butyricicoccus id.2055) || ||	TRUE	igd	184305	12	1.02e-06	0.0097276	121416988	ieu-a-7	|| id:ieu-a-7	TRUE	reported	igd	2	TRUE	0.00102689	189.453	341.177	23.8981
rs2280003	T	C	T	C	-0.043967	-0.00927985	0.32594		FALSE	FALSE	FALSE	ebi-a-GCST90016973	4	95575601	0.0113137	14306	0.419914	Gut microbiota abundance (genus Butyricicoccus id.2055) || id:ebi-a-GCST90016973	Gut microbiota abundance (genus Butyricicoccus id.2055)	Gut microbiota abundance (genus Butyricicoccus id.2055) || ||	TRUE	igd	184305	4	8.55993e-06	0.0098786	95575601	ieu-a-7	|| id:ieu-a-7	TRUE	reported	igd	2	TRUE	0.000849415	156.683	341.177	19.809
rs2487928	A	G	A	G	0.062633	-0.00863923	0.418221		FALSE	FALSE	FALSE	ebi-a-GCST90016973	10	30323892	0.0108863	14306	0.421304	Gut microbiota abundance (genus Butyricicoccus id.2055) || id:ebi-a-GCST90016973	Gut microbiota abundance (genus Butyricicoccus id.2055)	Gut microbiota abundance (genus Butyricicoccus id.2055) || ||	TRUE	igd	184305	10	4.40961e-11	0.0095049	30323892	ieu-a-7	|| id:ieu-a-7	TRUE	reported	igd	2	TRUE	0.00190898	352.503	341.177	43.4222
rs2519093	T	C	T	C	0.079704	-0.0147995	0.190872		FALSE	FALSE	FALSE	ebi-a-GCST90016973	9	136141870	0.0135373	14306	0.242283	Gut microbiota abundance (genus Butyricicoccus id.2055) || id:ebi-a-GCST90016973	Gut microbiota abundance (genus Butyricicoccus id.2055)	Gut microbiota abundance (genus Butyricicoccus id.2055) || ||	TRUE	igd	184305	9	1.18987e-11	0.0117524	136141870	ieu-a-7	|| id:ieu-a-7	TRUE	reported	igd	2	TRUE	0.00196223	362.356	341.177	45.9946
rs2552527	G	T	G	T	-0.051188	-0.00340208	0.406314		FALSE	FALSE	FALSE	ebi-a-GCST90016973	2	218688596	0.0110123	14306	0.782384	Gut microbiota abundance (genus Butyricicoccus id.2055) || id:ebi-a-GCST90016973	Gut microbiota abundance (genus Butyricicoccus id.2055)	Gut microbiota abundance (genus Butyricicoccus id.2055) || ||	TRUE	igd	184305	2	1.31e-07	0.0096983	218688596	ieu-a-7	|| id:ieu-a-7	TRUE	reported	igd	2	TRUE	0.00126411	233.274	341.177	27.8577
rs2681472	G	A	G	A	0.074114	0.00720598	0.201306		FALSE	FALSE	FALSE	ebi-a-GCST90016973	12	90008959	0.0145833	14306	0.634594	Gut microbiota abundance (genus Butyricicoccus id.2055) || id:ebi-a-GCST90016973	Gut microbiota abundance (genus Butyricicoccus id.2055)	Gut microbiota abundance (genus Butyricicoccus id.2055) || ||	TRUE	igd	184305	12	6.17021e-11	0.0113331	90008959	ieu-a-7	|| id:ieu-a-7	TRUE	reported	igd	2	TRUE	0.00176631	326.113	341.177	42.7664
rs2789422	A	G	A	G	-0.047312	-0.00819537	0.391593		FALSE	FALSE	FALSE	ebi-a-GCST90016973	1	159892088	0.0111338	14306	0.485119	Gut microbiota abundance (genus Butyricicoccus id.2055) || id:ebi-a-GCST90016973	Gut microbiota abundance (genus Butyricicoccus id.2055)	Gut microbiota abundance (genus Butyricicoccus id.2055) || ||	TRUE	igd	184305	1	2.45997e-06	0.0100416	159892088	ieu-a-7	|| id:ieu-a-7	TRUE	reported	igd	2	TRUE	0.0010666	196.788	341.177	22.1992
rs2820315	T	C	T	C	0.046682	0.0131139	0.283686		FALSE	FALSE	FALSE	ebi-a-GCST90016973	1	201872264	0.0120282	14306	0.293911	Gut microbiota abundance (genus Butyricicoccus id.2055) || id:ebi-a-GCST90016973	Gut microbiota abundance (genus Butyricicoccus id.2055)	Gut microbiota abundance (genus Butyricicoccus id.2055) || ||	TRUE	igd	184305	1	6.07995e-06	0.0103196	201872264	ieu-a-7	|| id:ieu-a-7	TRUE	reported	igd	2	TRUE	0.000885667	163.376	341.177	20.4632
rs28451064	A	G	A	G	0.127571	0.000742685	0.121186		FALSE	FALSE	FALSE	ebi-a-GCST90016973	21	35593827	0.0163259	14306	0.975033	Gut microbiota abundance (genus Butyricicoccus id.2055) || id:ebi-a-GCST90016973	Gut microbiota abundance (genus Butyricicoccus id.2055)	Gut microbiota abundance (genus Butyricicoccus id.2055) || ||	TRUE	igd	184305	21	1.33015e-15	0.015952	35593827	ieu-a-7	|| id:ieu-a-7	TRUE	reported	igd	2	TRUE	0.00346644	641.097	341.177	63.9549
rs28470722	A	G	A	G	0.049459	0.0036379	0.408746		FALSE	FALSE	FALSE	ebi-a-GCST90016973	1	38386727	0.0109098	14306	0.743759	Gut microbiota abundance (genus Butyricicoccus id.2055) || id:ebi-a-GCST90016973	Gut microbiota abundance (genus Butyricicoccus id.2055)	Gut microbiota abundance (genus Butyricicoccus id.2055) || ||	TRUE	igd	184305	1	9.84011e-07	0.0101046	38386727	ieu-a-7	|| id:ieu-a-7	TRUE	reported	igd	2	TRUE	0.00118236	218.17	341.177	23.9581
rs288187	T	C	T	C	-0.057255	0.0155124	0.175807		FALSE	FALSE	FALSE	ebi-a-GCST90016973	5	107344426	0.0142438	14306	0.255127	Gut microbiota abundance (genus Butyricicoccus id.2055) || id:ebi-a-GCST90016973	Gut microbiota abundance (genus Butyricicoccus id.2055)	Gut microbiota abundance (genus Butyricicoccus id.2055) || ||	TRUE	igd	184305	5	4.41998e-06	0.0124726	107344426	ieu-a-7	|| id:ieu-a-7	TRUE	reported	igd	2	TRUE	0.000949996	175.254	341.177	21.0723
rs2891168	G	A	G	A	0.193401	-0.0122632	0.488668		FALSE	FALSE	FALSE	ebi-a-GCST90016973	9	22098619	0.0108539	14306	0.259454	Gut microbiota abundance (genus Butyricicoccus id.2055) || id:ebi-a-GCST90016973	Gut microbiota abundance (genus Butyricicoccus id.2055)	Gut microbiota abundance (genus Butyricicoccus id.2055) || ||	TRUE	igd	184305	9	2.28981e-98	0.0091877	22098619	ieu-a-7	|| id:ieu-a-7	TRUE	reported	igd	2	TRUE	0.0186924	3510.68	341.177	443.102
rs34232196	T	C	T	C	-0.059857	-0.010876	0.241301		FALSE	FALSE	FALSE	ebi-a-GCST90016973	1	55489542	0.0125959	14306	0.38002	Gut microbiota abundance (genus Butyricicoccus id.2055) || id:ebi-a-GCST90016973	Gut microbiota abundance (genus Butyricicoccus id.2055)	Gut microbiota abundance (genus Butyricicoccus id.2055) || ||	TRUE	igd	184305	1	1.47001e-07	0.0113885	55489542	ieu-a-7	|| id:ieu-a-7	TRUE	reported	igd	2	TRUE	0.00131186	242.098	341.177	27.6247
rs35465346	A	G	A	G	-0.064636	-0.0240918	0.158595		FALSE	FALSE	FALSE	ebi-a-GCST90016973	1	22132518	0.0145895	14306	0.10248	Gut microbiota abundance (genus Butyricicoccus id.2055) || id:ebi-a-GCST90016973	Gut microbiota abundance (genus Butyricicoccus id.2055)	Gut microbiota abundance (genus Butyricicoccus id.2055) || ||	TRUE	igd	184305	1	4.82003e-06	0.0141357	22132518	ieu-a-7	|| id:ieu-a-7	TRUE	reported	igd	2	TRUE	0.001115	205.727	341.177	20.9081
rs35879803	A	C	A	C	-0.047793	0.00131547	0.298357		FALSE	FALSE	FALSE	ebi-a-GCST90016973	4	146782837	0.0117764	14306	0.894169	Gut microbiota abundance (genus Butyricicoccus id.2055) || id:ebi-a-GCST90016973	Gut microbiota abundance (genus Butyricicoccus id.2055)	Gut microbiota abundance (genus Butyricicoccus id.2055) || ||	TRUE	igd	184305	4	4.74002e-06	0.0104446	146782837	ieu-a-7	|| id:ieu-a-7	TRUE	reported	igd	2	TRUE	0.000956337	176.425	341.177	20.9385
rs35895680	A	C	A	C	-0.056655	0.00403868	0.284129		FALSE	FALSE	FALSE	ebi-a-GCST90016973	17	47060322	0.0118053	14306	0.672405	Gut microbiota abundance (genus Butyricicoccus id.2055) || id:ebi-a-GCST90016973	Gut microbiota abundance (genus Butyricicoccus id.2055)	Gut microbiota abundance (genus Butyricicoccus id.2055) || ||	TRUE	igd	184305	17	3.76002e-07	0.0111506	47060322	ieu-a-7	|| id:ieu-a-7	TRUE	reported	igd	2	TRUE	0.00130574	240.966	341.177	25.8155
rs3760128	G	A	G	A	-0.044374	-0.00258989	0.340555		FALSE	FALSE	FALSE	ebi-a-GCST90016973	17	73886888	0.0114828	14306	0.817202	Gut microbiota abundance (genus Butyricicoccus id.2055) || id:ebi-a-GCST90016973	Gut microbiota abundance (genus Butyricicoccus id.2055)	Gut microbiota abundance (genus Butyricicoccus id.2055) || ||	TRUE	igd	184305	17	9.08992e-06	0.0099992	73886888	ieu-a-7	|| id:ieu-a-7	TRUE	reported	igd	2	TRUE	0.000884409	163.143	341.177	19.6937
rs3918226	T	C	T	C	0.133315	-0.0361052	0.064515		FALSE	FALSE	FALSE	ebi-a-GCST90016973	7	150690176	0.0206665	14306	0.0773108	Gut microbiota abundance (genus Butyricicoccus id.2055) || id:ebi-a-GCST90016973	Gut microbiota abundance (genus Butyricicoccus id.2055)	Gut microbiota abundance (genus Butyricicoccus id.2055) || ||	TRUE	igd	184305	7	1.69001e-09	0.0221275	150690176	ieu-a-7	|| id:ieu-a-7	TRUE	reported	igd	2	TRUE	0.00214529	396.233	341.177	36.2989
rs4074793	G	A	G	A	0.075164	0.00479466	0.078867		FALSE	FALSE	FALSE	ebi-a-GCST90016973	5	52193125	0.0199487	14306	0.885123	Gut microbiota abundance (genus Butyricicoccus id.2055) || id:ebi-a-GCST90016973	Gut microbiota abundance (genus Butyricicoccus id.2055)	Gut microbiota abundance (genus Butyricicoccus id.2055) || ||	TRUE	igd	184305	5	9.87006e-06	0.0170057	52193125	ieu-a-7	|| id:ieu-a-7	TRUE	reported	igd	2	TRUE	0.000820857	151.411	341.177	19.5358
rs4076834	G	T	G	T	-0.10645	-0.0286689	0.062779		FALSE	FALSE	FALSE	ebi-a-GCST90016973	2	44081627	0.0226233	14306	0.221414	Gut microbiota abundance (genus Butyricicoccus id.2055) || id:ebi-a-GCST90016973	Gut microbiota abundance (genus Butyricicoccus id.2055)	Gut microbiota abundance (genus Butyricicoccus id.2055) || ||	TRUE	igd	184305	2	1.34999e-07	0.0201907	44081627	ieu-a-7	|| id:ieu-a-7	TRUE	reported	igd	2	TRUE	0.00133345	246.088	341.177	27.7964
rs4420638	G	A	G	A	0.091906	-0.0306166	0.166036		FALSE	FALSE	FALSE	ebi-a-GCST90016973	19	45422946	0.0143808	14306	0.0404017	Gut microbiota abundance (genus Butyricicoccus id.2055) || id:ebi-a-GCST90016973	Gut microbiota abundance (genus Butyricicoccus id.2055)	Gut microbiota abundance (genus Butyricicoccus id.2055) || ||	TRUE	igd	184305	19	7.06968e-11	0.0140977	45422946	ieu-a-7	|| id:ieu-a-7	TRUE	reported	igd	2	TRUE	0.0023392	432.132	341.177	42.5002
rs4468572	C	T	C	T	0.077234	-0.000191494	0.585831		FALSE	FALSE	FALSE	ebi-a-GCST90016973	15	79124475	0.0109308	14306	0.978871	Gut microbiota abundance (genus Butyricicoccus id.2055) || id:ebi-a-GCST90016973	Gut microbiota abundance (genus Butyricicoccus id.2055)	Gut microbiota abundance (genus Butyricicoccus id.2055) || ||	TRUE	igd	184305	15	4.44017e-16	0.0095277	79124475	ieu-a-7	|| id:ieu-a-7	TRUE	reported	igd	2	TRUE	0.00289466	535.043	341.177	65.7114
rs515135	C	T	C	T	0.067499	-0.0223907	0.791985		FALSE	FALSE	FALSE	ebi-a-GCST90016973	2	21286057	0.0142572	14306	0.128274	Gut microbiota abundance (genus Butyricicoccus id.2055) || id:ebi-a-GCST90016973	Gut microbiota abundance (genus Butyricicoccus id.2055)	Gut microbiota abundance (genus Butyricicoccus id.2055) || ||	TRUE	igd	184305	2	3.09001e-08	0.0121924	21286057	ieu-a-7	|| id:ieu-a-7	TRUE	reported	igd	2	TRUE	0.00150119	277.09	341.177	30.649
rs55730499	T	C	T	C	0.316641	-0.0189063	0.056243		FALSE	FALSE	FALSE	ebi-a-GCST90016973	6	161005610	0.0230103	14306	0.43291	Gut microbiota abundance (genus Butyricicoccus id.2055) || id:ebi-a-GCST90016973	Gut microbiota abundance (genus Butyricicoccus id.2055)	Gut microbiota abundance (genus Butyricicoccus id.2055) || ||	TRUE	igd	184305	6	5.39014e-39	0.0242403	161005610	ieu-a-7	|| id:ieu-a-7	TRUE	reported	igd	2	TRUE	0.0106437	1982.77	341.177	170.631
rs55942719	A	G	A	G	-0.052827	0.00864237	0.253418		FALSE	FALSE	FALSE	ebi-a-GCST90016973	2	216307134	0.0125491	14306	0.492084	Gut microbiota abundance (genus Butyricicoccus id.2055) || id:ebi-a-GCST90016973	Gut microbiota abundance (genus Butyricicoccus id.2055)	Gut microbiota abundance (genus Butyricicoccus id.2055) || ||	TRUE	igd	184305	2	3.45001e-06	0.0113798	216307134	ieu-a-7	|| id:ieu-a-7	TRUE	reported	igd	2	TRUE	0.00105598	194.827	341.177	21.5498
rs56062135	T	C	T	C	-0.069743	0.00317172	0.205729		FALSE	FALSE	FALSE	ebi-a-GCST90016973	15	67455630	0.0128543	14306	0.869565	Gut microbiota abundance (genus Butyricicoccus id.2055) || id:ebi-a-GCST90016973	Gut microbiota abundance (genus Butyricicoccus id.2055)	Gut microbiota abundance (genus Butyricicoccus id.2055) || ||	TRUE	igd	184305	15	4.52002e-09	0.0118937	67455630	ieu-a-7	|| id:ieu-a-7	TRUE	reported	igd	2	TRUE	0.00158963	293.44	341.177	34.3849
rs56289821	A	G	A	G	-0.13361	0.0281172	0.100378		FALSE	FALSE	FALSE	ebi-a-GCST90016973	19	11188247	0.0176198	14306	0.113511	Gut microbiota abundance (genus Butyricicoccus id.2055) || id:ebi-a-GCST90016973	Gut microbiota abundance (genus Butyricicoccus id.2055)	Gut microbiota abundance (genus Butyricicoccus id.2055) || ||	TRUE	igd	184305	19	4.44017e-15	0.0170415	11188247	ieu-a-7	|| id:ieu-a-7	TRUE	reported	igd	2	TRUE	0.00322409	596.131	341.177	61.4699
rs56336142	C	T	C	T	-0.066813	-0.00203391	0.192738		FALSE	FALSE	FALSE	ebi-a-GCST90016973	6	39134099	0.0133004	14306	0.910547	Gut microbiota abundance (genus Butyricicoccus id.2055) || id:ebi-a-GCST90016973	Gut microbiota abundance (genus Butyricicoccus id.2055)	Gut microbiota abundance (genus Butyricicoccus id.2055) || ||	TRUE	igd	184305	6	1.84999e-08	0.0118763	39134099	ieu-a-7	|| id:ieu-a-7	TRUE	reported	igd	2	TRUE	0.0013891	256.372	341.177	31.649
rs56356271	T	C	T	C	0.054706	0.0257707	0.185449		FALSE	FALSE	FALSE	ebi-a-GCST90016973	8	101322458	0.014002	14306	0.0612252	Gut microbiota abundance (genus Butyricicoccus id.2055) || id:ebi-a-GCST90016973	Gut microbiota abundance (genus Butyricicoccus id.2055)	Gut microbiota abundance (genus Butyricicoccus id.2055) || ||	TRUE	igd	184305	8	7.31998e-06	0.0122	101322458	ieu-a-7	|| id:ieu-a-7	TRUE	reported	igd	2	TRUE	0.000904155	166.789	341.177	20.1071
rs58045791	C	A	C	A	0.11759	-0.0372445	0.06817		FALSE	FALSE	FALSE	ebi-a-GCST90016973	13	110962079	0.0234247	14306	0.0999977	Gut microbiota abundance (genus Butyricicoccus id.2055) || id:ebi-a-GCST90016973	Gut microbiota abundance (genus Butyricicoccus id.2055)	Gut microbiota abundance (genus Butyricicoccus id.2055) || ||	TRUE	igd	184305	13	8.81008e-07	0.0239177	110962079	ieu-a-7	|| id:ieu-a-7	TRUE	reported	igd	2	TRUE	0.00175671	324.337	341.177	24.1714
rs6129767	G	T	G	T	0.047199	0.0264239	0.295563		FALSE	FALSE	FALSE	ebi-a-GCST90016973	20	39822332	0.0119326	14306	0.0242175	Gut microbiota abundance (genus Butyricicoccus id.2055) || id:ebi-a-GCST90016973	Gut microbiota abundance (genus Butyricicoccus id.2055)	Gut microbiota abundance (genus Butyricicoccus id.2055) || ||	TRUE	igd	184305	20	3.98997e-06	0.0102338	39822332	ieu-a-7	|| id:ieu-a-7	TRUE	reported	igd	2	TRUE	0.000927658	171.129	341.177	21.2712
rs62253653	G	A	G	A	-0.048503	0.00694686	0.269477		FALSE	FALSE	FALSE	ebi-a-GCST90016973	3	53013267	0.0121568	14306	0.556825	Gut microbiota abundance (genus Butyricicoccus id.2055) || id:ebi-a-GCST90016973	Gut microbiota abundance (genus Butyricicoccus id.2055)	Gut microbiota abundance (genus Butyricicoccus id.2055) || ||	TRUE	igd	184305	3	7.52991e-06	0.0108313	53013267	ieu-a-7	|| id:ieu-a-7	TRUE	reported	igd	2	TRUE	0.000926238	170.867	341.177	20.0528
rs6486120	G	T	G	T	0.049163	-0.0193862	0.674969		FALSE	FALSE	FALSE	ebi-a-GCST90016973	11	13324142	0.0117509	14306	0.0962388	Gut microbiota abundance (genus Butyricicoccus id.2055) || id:ebi-a-GCST90016973	Gut microbiota abundance (genus Butyricicoccus id.2055)	Gut microbiota abundance (genus Butyricicoccus id.2055) || ||	TRUE	igd	184305	11	1.33999e-06	0.0101719	13324142	ieu-a-7	|| id:ieu-a-7	TRUE	reported	igd	2	TRUE	0.00106051	195.663	341.177	23.36
rs663129	A	G	A	G	0.058163	0.006267	0.256835		FALSE	FALSE	FALSE	ebi-a-GCST90016973	18	57838401	0.0126772	14306	0.557781	Gut microbiota abundance (genus Butyricicoccus id.2055) || id:ebi-a-GCST90016973	Gut microbiota abundance (genus Butyricicoccus id.2055)	Gut microbiota abundance (genus Butyricicoccus id.2055) || ||	TRUE	igd	184305	18	3.2e-08	0.0105173	57838401	ieu-a-7	|| id:ieu-a-7	TRUE	reported	igd	2	TRUE	0.00129141	238.318	341.177	30.5834
rs6689306	G	A	G	A	-0.056012	0.00736675	0.552455		FALSE	FALSE	FALSE	ebi-a-GCST90016973	1	154395946	0.0109303	14306	0.513621	Gut microbiota abundance (genus Butyricicoccus id.2055) || id:ebi-a-GCST90016973	Gut microbiota abundance (genus Butyricicoccus id.2055)	Gut microbiota abundance (genus Butyricicoccus id.2055) || ||	TRUE	igd	184305	1	2.59998e-09	0.0094061	154395946	ieu-a-7	|| id:ieu-a-7	TRUE	reported	igd	2	TRUE	0.00155141	286.373	341.177	35.4603
rs67180937	G	T	G	T	0.078807	-0.00769549	0.663052		FALSE	FALSE	FALSE	ebi-a-GCST90016973	1	222823743	0.0122814	14306	0.543986	Gut microbiota abundance (genus Butyricicoccus id.2055) || id:ebi-a-GCST90016973	Gut microbiota abundance (genus Butyricicoccus id.2055)	Gut microbiota abundance (genus Butyricicoccus id.2055) || ||	TRUE	igd	184305	1	1.00995e-12	0.0110551	222823743	ieu-a-7	|| id:ieu-a-7	TRUE	reported	igd	2	TRUE	0.00277505	512.872	341.177	50.8164
rs68170813	C	T	C	T	-0.05216	0.00885199	0.219731		FALSE	FALSE	FALSE	ebi-a-GCST90016973	7	107259721	0.0126312	14306	0.435753	Gut microbiota abundance (genus Butyricicoccus id.2055) || id:ebi-a-GCST90016973	Gut microbiota abundance (genus Butyricicoccus id.2055)	Gut microbiota abundance (genus Butyricicoccus id.2055) || ||	TRUE	igd	184305	7	6.25994e-06	0.011546	107259721	ieu-a-7	|| id:ieu-a-7	TRUE	reported	igd	2	TRUE	0.000932912	172.099	341.177	20.4085
rs6909752	A	G	A	G	0.04855	-0.0231134	0.332644		FALSE	FALSE	FALSE	ebi-a-GCST90016973	6	22612629	0.0114308	14306	0.0412192	Gut microbiota abundance (genus Butyricicoccus id.2055) || id:ebi-a-GCST90016973	Gut microbiota abundance (genus Butyricicoccus id.2055)	Gut microbiota abundance (genus Butyricicoccus id.2055) || ||	TRUE	igd	184305	6	8.23e-07	0.0098482	22612629	ieu-a-7	|| id:ieu-a-7	TRUE	reported	igd	2	TRUE	0.00104652	193.078	341.177	24.3033
rs7082705	G	A	G	A	-0.052595	0.00561951	0.710056		FALSE	FALSE	FALSE	ebi-a-GCST90016973	10	82170856	0.0121996	14306	0.709329	Gut microbiota abundance (genus Butyricicoccus id.2055) || id:ebi-a-GCST90016973	Gut microbiota abundance (genus Butyricicoccus id.2055)	Gut microbiota abundance (genus Butyricicoccus id.2055) || ||	TRUE	igd	184305	10	1.32999e-06	0.0108791	82170856	ieu-a-7	|| id:ieu-a-7	TRUE	reported	igd	2	TRUE	0.00113901	210.161	341.177	23.3724
rs7188857	G	A	G	A	-0.059231	0.00963549	0.244852		FALSE	FALSE	FALSE	ebi-a-GCST90016973	16	75303444	0.0126781	14306	0.43366	Gut microbiota abundance (genus Butyricicoccus id.2055) || id:ebi-a-GCST90016973	Gut microbiota abundance (genus Butyricicoccus id.2055)	Gut microbiota abundance (genus Butyricicoccus id.2055) || ||	TRUE	igd	184305	16	1.21001e-06	0.0122011	75303444	ieu-a-7	|| id:ieu-a-7	TRUE	reported	igd	2	TRUE	0.00129737	239.42	341.177	23.5668
rs73262424	A	C	A	C	0.043337	0.000951387	0.383876		FALSE	FALSE	FALSE	ebi-a-GCST90016973	7	20290924	0.0113042	14306	0.940534	Gut microbiota abundance (genus Butyricicoccus id.2055) || id:ebi-a-GCST90016973	Gut microbiota abundance (genus Butyricicoccus id.2055)	Gut microbiota abundance (genus Butyricicoccus id.2055) || ||	TRUE	igd	184305	7	7.59994e-06	0.009682	20290924	ieu-a-7	|| id:ieu-a-7	TRUE	reported	igd	2	TRUE	0.000888396	163.88	341.177	20.0349
rs741782	C	T	C	T	0.043409	-0.00962487	0.398449		FALSE	FALSE	FALSE	ebi-a-GCST90016973	17	18019712	0.0114852	14306	0.390899	Gut microbiota abundance (genus Butyricicoccus id.2055) || id:ebi-a-GCST90016973	Gut microbiota abundance (genus Butyricicoccus id.2055)	Gut microbiota abundance (genus Butyricicoccus id.2055) || ||	TRUE	igd	184305	17	8.81008e-06	0.0097667	18019712	ieu-a-7	|| id:ieu-a-7	TRUE	reported	igd	2	TRUE	0.000903306	166.632	341.177	19.7544
rs748431	T	G	T	G	-0.048954	0.00434609	0.59366		FALSE	FALSE	FALSE	ebi-a-GCST90016973	3	14928077	0.0112048	14306	0.695658	Gut microbiota abundance (genus Butyricicoccus id.2055) || id:ebi-a-GCST90016973	Gut microbiota abundance (genus Butyricicoccus id.2055)	Gut microbiota abundance (genus Butyricicoccus id.2055) || ||	TRUE	igd	184305	3	2.13998e-07	0.0094376	14928077	ieu-a-7	|| id:ieu-a-7	TRUE	reported	igd	2	TRUE	0.0011562	213.338	341.177	26.9063
rs7500448	G	A	G	A	-0.05549	0.005263	0.22755		FALSE	FALSE	FALSE	ebi-a-GCST90016973	16	83045790	0.0124199	14306	0.637218	Gut microbiota abundance (genus Butyricicoccus id.2055) || id:ebi-a-GCST90016973	Gut microbiota abundance (genus Butyricicoccus id.2055)	Gut microbiota abundance (genus Butyricicoccus id.2055) || ||	TRUE	igd	184305	16	2.10999e-06	0.0117003	83045790	ieu-a-7	|| id:ieu-a-7	TRUE	reported	igd	2	TRUE	0.00108245	199.714	341.177	22.4924
rs7528419	G	A	G	A	-0.11453	-0.0180396	0.21418		FALSE	FALSE	FALSE	ebi-a-GCST90016973	1	109817192	0.0131288	14306	0.139425	Gut microbiota abundance (genus Butyricicoccus id.2055) || id:ebi-a-GCST90016973	Gut microbiota abundance (genus Butyricicoccus id.2055)	Gut microbiota abundance (genus Butyricicoccus id.2055) || ||	TRUE	igd	184305	1	1.97015e-23	0.011482	109817192	ieu-a-7	|| id:ieu-a-7	TRUE	reported	igd	2	TRUE	0.0044154	817.381	341.177	99.4955
rs7623687	C	A	C	A	-0.069857	0.00566764	0.141014		FALSE	FALSE	FALSE	ebi-a-GCST90016973	3	49448566	0.0157283	14306	0.65698	Gut microbiota abundance (genus Butyricicoccus id.2055) || id:ebi-a-GCST90016973	Gut microbiota abundance (genus Butyricicoccus id.2055)	Gut microbiota abundance (genus Butyricicoccus id.2055) || ||	TRUE	igd	184305	3	5.21999e-07	0.0139207	49448566	ieu-a-7	|| id:ieu-a-7	TRUE	reported	igd	2	TRUE	0.00118222	218.145	341.177	25.1824
rs763475	T	C	T	C	-0.066381	0.0394266	0.859234		FALSE	FALSE	FALSE	ebi-a-GCST90016973	20	40964651	0.0179508	14306	0.0731274	Gut microbiota abundance (genus Butyricicoccus id.2055) || id:ebi-a-GCST90016973	Gut microbiota abundance (genus Butyricicoccus id.2055)	Gut microbiota abundance (genus Butyricicoccus id.2055) || ||	TRUE	igd	184305	20	4.18996e-06	0.0144247	40964651	ieu-a-7	|| id:ieu-a-7	TRUE	reported	igd	2	TRUE	0.00106593	196.663	341.177	21.1775
rs8042271	A	G	A	G	-0.096711	0.00608179	0.097718		FALSE	FALSE	FALSE	ebi-a-GCST90016973	15	89574218	0.027384	14306	0.792635	Gut microbiota abundance (genus Butyricicoccus id.2055) || id:ebi-a-GCST90016973	Gut microbiota abundance (genus Butyricicoccus id.2055)	Gut microbiota abundance (genus Butyricicoccus id.2055) || ||	TRUE	igd	184305	15	3.68002e-08	0.0175662	89574218	ieu-a-7	|| id:ieu-a-7	TRUE	reported	igd	2	TRUE	0.0016493	304.472	341.177	30.3107
rs8068844	C	T	C	T	0.046404	0.00401779	0.346299		FALSE	FALSE	FALSE	ebi-a-GCST90016973	17	40571284	0.011546	14306	0.708512	Gut microbiota abundance (genus Butyricicoccus id.2055) || id:ebi-a-GCST90016973	Gut microbiota abundance (genus Butyricicoccus id.2055)	Gut microbiota abundance (genus Butyricicoccus id.2055) || ||	TRUE	igd	184305	17	1.63999e-06	0.0096798	40571284	ieu-a-7	|| id:ieu-a-7	TRUE	reported	igd	2	TRUE	0.000974925	179.857	341.177	22.9815
rs8104311	C	T	C	T	0.046546	0.0088165	0.344352		FALSE	FALSE	FALSE	ebi-a-GCST90016973	19	15982760	0.0114549	14306	0.442038	Gut microbiota abundance (genus Butyricicoccus id.2055) || id:ebi-a-GCST90016973	Gut microbiota abundance (genus Butyricicoccus id.2055)	Gut microbiota abundance (genus Butyricicoccus id.2055) || ||	TRUE	igd	184305	19	1.26e-06	0.0096049	15982760	ieu-a-7	|| id:ieu-a-7	TRUE	reported	igd	2	TRUE	0.000978291	180.479	341.177	23.4844
rs8108474	T	C	T	C	0.043955	0.00859364	0.341309		FALSE	FALSE	FALSE	ebi-a-GCST90016973	19	46301479	0.0114995	14306	0.481161	Gut microbiota abundance (genus Butyricicoccus id.2055) || id:ebi-a-GCST90016973	Gut microbiota abundance (genus Butyricicoccus id.2055)	Gut microbiota abundance (genus Butyricicoccus id.2055) || ||	TRUE	igd	184305	19	7.51e-06	0.0098145	46301479	ieu-a-7	|| id:ieu-a-7	TRUE	reported	igd	2	TRUE	0.000868712	160.246	341.177	20.0577
rs9349379	G	A	G	A	0.131836	-0.0146319	0.431606		FALSE	FALSE	FALSE	ebi-a-GCST90016973	6	12903957	0.0110694	14306	0.188868	Gut microbiota abundance (genus Butyricicoccus id.2055) || id:ebi-a-GCST90016973	Gut microbiota abundance (genus Butyricicoccus id.2055)	Gut microbiota abundance (genus Butyricicoccus id.2055) || ||	TRUE	igd	184305	6	1.81009e-42	0.0096527	12903957	ieu-a-7	|| id:ieu-a-7	TRUE	reported	igd	2	TRUE	0.00852776	1585.21	341.177	186.539
rs9486719	A	G	A	G	-0.056387	0.0213114	0.200202		FALSE	FALSE	FALSE	ebi-a-GCST90016973	6	97060124	0.0136392	14306	0.137206	Gut microbiota abundance (genus Butyricicoccus id.2055) || id:ebi-a-GCST90016973	Gut microbiota abundance (genus Butyricicoccus id.2055)	Gut microbiota abundance (genus Butyricicoccus id.2055) || ||	TRUE	igd	184305	6	1.09999e-06	0.0115721	97060124	ieu-a-7	|| id:ieu-a-7	TRUE	reported	igd	2	TRUE	0.00101821	187.85	341.177	23.7429
rs9532984	A	G	A	G	-0.045053	-0.000118707	0.425049		FALSE	FALSE	FALSE	ebi-a-GCST90016973	13	42634693	0.010987	14306	0.983914	Gut microbiota abundance (genus Butyricicoccus id.2055) || id:ebi-a-GCST90016973	Gut microbiota abundance (genus Butyricicoccus id.2055)	Gut microbiota abundance (genus Butyricicoccus id.2055) || ||	TRUE	igd	184305	13	1.62002e-06	0.0093952	42634693	ieu-a-7	|| id:ieu-a-7	TRUE	reported	igd	2	TRUE	0.000992081	183.025	341.177	22.9951
rs9970807	T	C	T	C	-0.12575	0.0109992	0.084903		FALSE	FALSE	FALSE	ebi-a-GCST90016973	1	56965664	0.0195167	14306	0.516035	Gut microbiota abundance (genus Butyricicoccus id.2055) || id:ebi-a-GCST90016973	Gut microbiota abundance (genus Butyricicoccus id.2055)	Gut microbiota abundance (genus Butyricicoccus id.2055) || ||	TRUE	igd	184305	1	5.00035e-14	0.016695	56965664	ieu-a-7	|| id:ieu-a-7	TRUE	reported	igd	2	TRUE	0.00245718	453.98	341.177	56.734
rs10071096	A	G	A	G	-0.048488	-0.00877197	0.294825		FALSE	FALSE	FALSE	ebi-a-GCST90017011	5	4012694	0.0116704	14306	0.47027	Gut microbiota abundance (genus Fusicatenibacter id.11305) || id:ebi-a-GCST90017011	Gut microbiota abundance (genus Fusicatenibacter id.11305)	Gut microbiota abundance (genus Fusicatenibacter id.11305) || ||	TRUE	igd	184305	5	2.06001e-06	0.0102143	4012694	ieu-a-7	|| id:ieu-a-7	TRUE	reported	igd	2	TRUE	0.000977597	180.35	341.177	22.5347
rs10818576	G	T	G	T	0.054718	0.021124	0.25109		FALSE	FALSE	FALSE	ebi-a-GCST90017011	9	124412948	0.0125532	14306	0.0803952	Gut microbiota abundance (genus Fusicatenibacter id.11305) || id:ebi-a-GCST90017011	Gut microbiota abundance (genus Fusicatenibacter id.11305)	Gut microbiota abundance (genus Fusicatenibacter id.11305) || ||	TRUE	igd	184305	9	7.23003e-07	0.0110431	124412948	ieu-a-7	|| id:ieu-a-7	TRUE	reported	igd	2	TRUE	0.00112603	207.764	341.177	24.5515
rs10840293	A	G	A	G	0.054714	0.00882184	0.549821		FALSE	FALSE	FALSE	ebi-a-GCST90017011	11	9751196	0.0109853	14306	0.417451	Gut microbiota abundance (genus Fusicatenibacter id.11305) || id:ebi-a-GCST90017011	Gut microbiota abundance (genus Fusicatenibacter id.11305)	Gut microbiota abundance (genus Fusicatenibacter id.11305) || ||	TRUE	igd	184305	11	1.28e-08	0.009619	9751196	ieu-a-7	|| id:ieu-a-7	TRUE	reported	igd	2	TRUE	0.00148195	273.533	341.177	32.3547
rs11065979	T	C	T	C	0.068556	-7.19611e-05	0.365499		FALSE	FALSE	FALSE	ebi-a-GCST90017011	12	112059557	0.0109841	14306	0.953138	Gut microbiota abundance (genus Fusicatenibacter id.11305) || id:ebi-a-GCST90017011	Gut microbiota abundance (genus Fusicatenibacter id.11305)	Gut microbiota abundance (genus Fusicatenibacter id.11305) || ||	TRUE	igd	184305	12	1.93001e-10	0.0107672	112059557	ieu-a-7	|| id:ieu-a-7	TRUE	reported	igd	2	TRUE	0.00217991	402.642	341.177	40.5402
rs11099493	G	A	G	A	-0.048294	0.0303893	0.293912		FALSE	FALSE	FALSE	ebi-a-GCST90017011	4	82587050	0.0116781	14306	0.010344	Gut microbiota abundance (genus Fusicatenibacter id.11305) || id:ebi-a-GCST90017011	Gut microbiota abundance (genus Fusicatenibacter id.11305)	Gut microbiota abundance (genus Fusicatenibacter id.11305) || ||	TRUE	igd	184305	4	3.80996e-06	0.01045	82587050	ieu-a-7	|| id:ieu-a-7	TRUE	reported	igd	2	TRUE	0.000968038	178.585	341.177	21.3577
rs11191416	G	T	G	T	-0.079249	0.00237783	0.12747		FALSE	FALSE	FALSE	ebi-a-GCST90017011	10	104604916	0.0171838	14306	0.955322	Gut microbiota abundance (genus Fusicatenibacter id.11305) || id:ebi-a-GCST90017011	Gut microbiota abundance (genus Fusicatenibacter id.11305)	Gut microbiota abundance (genus Fusicatenibacter id.11305) || ||	TRUE	igd	184305	10	4.64997e-09	0.0135252	104604916	ieu-a-7	|| id:ieu-a-7	TRUE	reported	igd	2	TRUE	0.00139703	257.837	341.177	34.3321
rs113756303	T	G	T	G	0.061785	0.0092151	0.183862		FALSE	FALSE	FALSE	ebi-a-GCST90017011	8	26102772	0.0132149	14306	0.472535	Gut microbiota abundance (genus Fusicatenibacter id.11305) || id:ebi-a-GCST90017011	Gut microbiota abundance (genus Fusicatenibacter id.11305)	Gut microbiota abundance (genus Fusicatenibacter id.11305) || ||	TRUE	igd	184305	8	7.38006e-06	0.0137838	26102772	ieu-a-7	|| id:ieu-a-7	TRUE	reported	igd	2	TRUE	0.00114565	211.389	341.177	20.0922
rs11556924	T	C	T	C	-0.072569	0.0155063	0.313325		FALSE	FALSE	FALSE	ebi-a-GCST90017011	7	129663496	0.0111844	14306	0.18167	Gut microbiota abundance (genus Fusicatenibacter id.11305) || id:ebi-a-GCST90017011	Gut microbiota abundance (genus Fusicatenibacter id.11305)	Gut microbiota abundance (genus Fusicatenibacter id.11305) || ||	TRUE	igd	184305	7	5.33949e-11	0.0110605	129663496	ieu-a-7	|| id:ieu-a-7	TRUE	reported	igd	2	TRUE	0.0022661	418.597	341.177	43.048
rs115654617	A	C	A	C	0.137846	0.0311206	0.106962		FALSE	FALSE	FALSE	ebi-a-GCST90017011	2	203893999	0.0166067	14306	0.0550541	Gut microbiota abundance (genus Fusicatenibacter id.11305) || id:ebi-a-GCST90017011	Gut microbiota abundance (genus Fusicatenibacter id.11305)	Gut microbiota abundance (genus Fusicatenibacter id.11305) || ||	TRUE	igd	184305	2	3.12033e-18	0.0158314	203893999	ieu-a-7	|| id:ieu-a-7	TRUE	reported	igd	2	TRUE	0.00363009	671.475	341.177	75.814
rs11723436	G	A	G	A	0.05401	-0.0112029	0.305497		FALSE	FALSE	FALSE	ebi-a-GCST90017011	4	120901336	0.0115672	14306	0.328125	Gut microbiota abundance (genus Fusicatenibacter id.11305) || id:ebi-a-GCST90017011	Gut microbiota abundance (genus Fusicatenibacter id.11305)	Gut microbiota abundance (genus Fusicatenibacter id.11305) || ||	TRUE	igd	184305	4	1.68e-07	0.010324	120901336	ieu-a-7	|| id:ieu-a-7	TRUE	reported	igd	2	TRUE	0.00123783	228.418	341.177	27.3686
rs11838776	A	G	A	G	0.068566	0.00163947	0.263277		FALSE	FALSE	FALSE	ebi-a-GCST90017011	13	111040681	0.0121514	14306	0.859392	Gut microbiota abundance (genus Fusicatenibacter id.11305) || id:ebi-a-GCST90017011	Gut microbiota abundance (genus Fusicatenibacter id.11305)	Gut microbiota abundance (genus Fusicatenibacter id.11305) || ||	TRUE	igd	184305	13	1.83e-10	0.0107552	111040681	ieu-a-7	|| id:ieu-a-7	TRUE	reported	igd	2	TRUE	0.00182375	336.736	341.177	40.6425
rs1199338	C	A	C	A	0.073596	-0.00661306	0.161866		FALSE	FALSE	FALSE	ebi-a-GCST90017011	3	138087467	0.0142817	14306	0.62386	Gut microbiota abundance (genus Fusicatenibacter id.11305) || id:ebi-a-GCST90017011	Gut microbiota abundance (genus Fusicatenibacter id.11305)	Gut microbiota abundance (genus Fusicatenibacter id.11305) || ||	TRUE	igd	184305	3	3.89996e-09	0.0124987	138087467	ieu-a-7	|| id:ieu-a-7	TRUE	reported	igd	2	TRUE	0.00146963	271.256	341.177	34.672
rs12202017	G	A	G	A	-0.066813	-0.0122995	0.300047		FALSE	FALSE	FALSE	ebi-a-GCST90017011	6	134173151	0.0118747	14306	0.270768	Gut microbiota abundance (genus Fusicatenibacter id.11305) || id:ebi-a-GCST90017011	Gut microbiota abundance (genus Fusicatenibacter id.11305)	Gut microbiota abundance (genus Fusicatenibacter id.11305) || ||	TRUE	igd	184305	6	1.98016e-11	0.0099612	134173151	ieu-a-7	|| id:ieu-a-7	TRUE	reported	igd	2	TRUE	0.00187504	346.224	341.177	44.9882
rs12801636	A	G	A	G	-0.04993	-0.00447269	0.240589		FALSE	FALSE	FALSE	ebi-a-GCST90017011	11	65391317	0.0126756	14306	0.742586	Gut microbiota abundance (genus Fusicatenibacter id.11305) || id:ebi-a-GCST90017011	Gut microbiota abundance (genus Fusicatenibacter id.11305)	Gut microbiota abundance (genus Fusicatenibacter id.11305) || ||	TRUE	igd	184305	11	5.21003e-06	0.0109584	65391317	ieu-a-7	|| id:ieu-a-7	TRUE	reported	igd	2	TRUE	0.000910974	168.048	341.177	20.7601
rs12826942	G	A	G	A	0.051693	8.05479e-05	0.237515		FALSE	FALSE	FALSE	ebi-a-GCST90017011	12	42796300	0.0126919	14306	0.962575	Gut microbiota abundance (genus Fusicatenibacter id.11305) || id:ebi-a-GCST90017011	Gut microbiota abundance (genus Fusicatenibacter id.11305)	Gut microbiota abundance (genus Fusicatenibacter id.11305) || ||	TRUE	igd	184305	12	2.61999e-06	0.0110018	42796300	ieu-a-7	|| id:ieu-a-7	TRUE	reported	igd	2	TRUE	0.000967867	178.554	341.177	22.0768
rs12897	A	G	A	G	-0.049678	0.0105511	0.55613		FALSE	FALSE	FALSE	ebi-a-GCST90017011	3	172115902	0.0110907	14306	0.333664	Gut microbiota abundance (genus Fusicatenibacter id.11305) || id:ebi-a-GCST90017011	Gut microbiota abundance (genus Fusicatenibacter id.11305)	Gut microbiota abundance (genus Fusicatenibacter id.11305) || ||	TRUE	igd	184305	3	4.33002e-07	0.0098297	172115902	ieu-a-7	|| id:ieu-a-7	TRUE	reported	igd	2	TRUE	0.0012184	224.829	341.177	25.5416
rs13734	A	G	A	G	0.050403	-0.0189083	0.220215		FALSE	FALSE	FALSE	ebi-a-GCST90017011	20	17594729	0.0135412	14306	0.16055	Gut microbiota abundance (genus Fusicatenibacter id.11305) || id:ebi-a-GCST90017011	Gut microbiota abundance (genus Fusicatenibacter id.11305)	Gut microbiota abundance (genus Fusicatenibacter id.11305) || ||	TRUE	igd	184305	20	7.64997e-06	0.0112636	17594729	ieu-a-7	|| id:ieu-a-7	TRUE	reported	igd	2	TRUE	0.000872498	160.944	341.177	20.0243
rs139833223	A	G	A	G	0.079395	-0.00250217	0.102993		FALSE	FALSE	FALSE	ebi-a-GCST90017011	19	41755390	0.017361	14306	0.886771	Gut microbiota abundance (genus Fusicatenibacter id.11305) || id:ebi-a-GCST90017011	Gut microbiota abundance (genus Fusicatenibacter id.11305)	Gut microbiota abundance (genus Fusicatenibacter id.11305) || ||	TRUE	igd	184305	19	3.51998e-07	0.0155881	41755390	ieu-a-7	|| id:ieu-a-7	TRUE	reported	igd	2	TRUE	0.00116472	214.911	341.177	25.9418
rs1412444	T	C	T	C	0.066812	0.0188233	0.369131		FALSE	FALSE	FALSE	ebi-a-GCST90017011	10	91002927	0.0113865	14306	0.094189	Gut microbiota abundance (genus Fusicatenibacter id.11305) || id:ebi-a-GCST90017011	Gut microbiota abundance (genus Fusicatenibacter id.11305)	Gut microbiota abundance (genus Fusicatenibacter id.11305) || ||	TRUE	igd	184305	10	5.14991e-12	0.0096809	91002927	ieu-a-7	|| id:ieu-a-7	TRUE	reported	igd	2	TRUE	0.00207902	383.968	341.177	47.6297
rs16986953	A	G	A	G	0.08516	-0.0091069	0.104706		FALSE	FALSE	FALSE	ebi-a-GCST90017011	2	19942473	0.0194171	14306	0.737845	Gut microbiota abundance (genus Fusicatenibacter id.11305) || id:ebi-a-GCST90017011	Gut microbiota abundance (genus Fusicatenibacter id.11305)	Gut microbiota abundance (genus Fusicatenibacter id.11305) || ||	TRUE	igd	184305	2	1.45001e-08	0.0150265	19942473	ieu-a-7	|| id:ieu-a-7	TRUE	reported	igd	2	TRUE	0.00135969	250.935	341.177	32.1185
rs17087335	T	G	T	G	0.060764	0.00690727	0.214637		FALSE	FALSE	FALSE	ebi-a-GCST90017011	4	57838583	0.0133358	14306	0.57171	Gut microbiota abundance (genus Fusicatenibacter id.11305) || id:ebi-a-GCST90017011	Gut microbiota abundance (genus Fusicatenibacter id.11305)	Gut microbiota abundance (genus Fusicatenibacter id.11305) || ||	TRUE	igd	184305	4	4.58997e-08	0.0111159	57838583	ieu-a-7	|| id:ieu-a-7	TRUE	reported	igd	2	TRUE	0.00124479	229.705	341.177	29.8816
rs17678683	G	T	G	T	0.098786	-0.00996466	0.087681		FALSE	FALSE	FALSE	ebi-a-GCST90017011	2	145286559	0.0184833	14306	0.592917	Gut microbiota abundance (genus Fusicatenibacter id.11305) || id:ebi-a-GCST90017011	Gut microbiota abundance (genus Fusicatenibacter id.11305)	Gut microbiota abundance (genus Fusicatenibacter id.11305) || ||	TRUE	igd	184305	2	2.99999e-09	0.0166548	145286559	ieu-a-7	|| id:ieu-a-7	TRUE	reported	igd	2	TRUE	0.00156125	288.193	341.177	35.1813
rs17843797	G	T	G	T	0.064029	-0.0157816	0.127234		FALSE	FALSE	FALSE	ebi-a-GCST90017011	3	124453022	0.0165516	14306	0.357355	Gut microbiota abundance (genus Fusicatenibacter id.11305) || id:ebi-a-GCST90017011	Gut microbiota abundance (genus Fusicatenibacter id.11305)	Gut microbiota abundance (genus Fusicatenibacter id.11305) || ||	TRUE	igd	184305	3	2.43002e-06	0.0135839	124453022	ieu-a-7	|| id:ieu-a-7	TRUE	reported	igd	2	TRUE	0.000910509	167.963	341.177	22.218
rs1870634	G	T	G	T	0.075878	0.00124794	0.637485		FALSE	FALSE	FALSE	ebi-a-GCST90017011	10	44480811	0.0113747	14306	0.901373	Gut microbiota abundance (genus Fusicatenibacter id.11305) || id:ebi-a-GCST90017011	Gut microbiota abundance (genus Fusicatenibacter id.11305)	Gut microbiota abundance (genus Fusicatenibacter id.11305) || ||	TRUE	igd	184305	10	5.55009e-15	0.0097113	44480811	ieu-a-7	|| id:ieu-a-7	TRUE	reported	igd	2	TRUE	0.00266108	491.753	341.177	61.0488
rs1873197	A	G	A	G	-0.081092	-0.0207935	0.079745		FALSE	FALSE	FALSE	ebi-a-GCST90017011	4	38911595	0.0285726	14306	0.545243	Gut microbiota abundance (genus Fusicatenibacter id.11305) || id:ebi-a-GCST90017011	Gut microbiota abundance (genus Fusicatenibacter id.11305)	Gut microbiota abundance (genus Fusicatenibacter id.11305) || ||	TRUE	igd	184305	4	3.32001e-06	0.0174402	38911595	ieu-a-7	|| id:ieu-a-7	TRUE	reported	igd	2	TRUE	0.000965156	178.053	341.177	21.6199
rs1924981	T	C	T	C	0.050137	-0.00944373	0.341378		FALSE	FALSE	FALSE	ebi-a-GCST90017011	13	29022645	0.0114693	14306	0.439981	Gut microbiota abundance (genus Fusicatenibacter id.11305) || id:ebi-a-GCST90017011	Gut microbiota abundance (genus Fusicatenibacter id.11305)	Gut microbiota abundance (genus Fusicatenibacter id.11305) || ||	TRUE	igd	184305	13	5.10999e-07	0.0099829	29022645	ieu-a-7	|| id:ieu-a-7	TRUE	reported	igd	2	TRUE	0.00113036	208.565	341.177	25.2234
rs194937	A	G	A	G	0.057339	-0.010672	0.163253		FALSE	FALSE	FALSE	ebi-a-GCST90017011	6	82442022	0.014577	14306	0.475747	Gut microbiota abundance (genus Fusicatenibacter id.11305) || id:ebi-a-GCST90017011	Gut microbiota abundance (genus Fusicatenibacter id.11305)	Gut microbiota abundance (genus Fusicatenibacter id.11305) || ||	TRUE	igd	184305	6	3.11e-06	0.0122956	82442022	ieu-a-7	|| id:ieu-a-7	TRUE	reported	igd	2	TRUE	0.000898226	165.695	341.177	21.7471
rs2001846	C	T	C	T	-0.046146	-0.00613074	0.519792		FALSE	FALSE	FALSE	ebi-a-GCST90017011	8	126478450	0.010777	14306	0.549961	Gut microbiota abundance (genus Fusicatenibacter id.11305) || id:ebi-a-GCST90017011	Gut microbiota abundance (genus Fusicatenibacter id.11305)	Gut microbiota abundance (genus Fusicatenibacter id.11305) || ||	TRUE	igd	184305	8	5.92994e-07	0.009241	126478450	ieu-a-7	|| id:ieu-a-7	TRUE	reported	igd	2	TRUE	0.00106306	196.133	341.177	24.9362
rs2107595	A	G	A	G	0.073415	0.00707693	0.20047		FALSE	FALSE	FALSE	ebi-a-GCST90017011	7	19049388	0.0141278	14306	0.654926	Gut microbiota abundance (genus Fusicatenibacter id.11305) || id:ebi-a-GCST90017011	Gut microbiota abundance (genus Fusicatenibacter id.11305)	Gut microbiota abundance (genus Fusicatenibacter id.11305) || ||	TRUE	igd	184305	7	8.05008e-11	0.0112951	19049388	ieu-a-7	|| id:ieu-a-7	TRUE	reported	igd	2	TRUE	0.00172776	318.983	341.177	42.2464
rs2128739	C	A	C	A	-0.065565	-0.00432597	0.676464		FALSE	FALSE	FALSE	ebi-a-GCST90017011	11	103673277	0.0120098	14306	0.729619	Gut microbiota abundance (genus Fusicatenibacter id.11305) || id:ebi-a-GCST90017011	Gut microbiota abundance (genus Fusicatenibacter id.11305)	Gut microbiota abundance (genus Fusicatenibacter id.11305) || ||	TRUE	igd	184305	11	7.05018e-11	0.0100568	103673277	ieu-a-7	|| id:ieu-a-7	TRUE	reported	igd	2	TRUE	0.00188166	347.45	341.177	42.5035
rs2153219	G	A	G	A	-0.055186	0.0119076	0.185873		FALSE	FALSE	FALSE	ebi-a-GCST90017011	6	149755695	0.0148032	14306	0.465823	Gut microbiota abundance (genus Fusicatenibacter id.11305) || id:ebi-a-GCST90017011	Gut microbiota abundance (genus Fusicatenibacter id.11305)	Gut microbiota abundance (genus Fusicatenibacter id.11305) || ||	TRUE	igd	184305	6	3.27997e-06	0.0118622	149755695	ieu-a-7	|| id:ieu-a-7	TRUE	reported	igd	2	TRUE	0.000921714	170.031	341.177	21.6435
rs2244608	G	A	G	A	0.047554	-0.0183576	0.348503		FALSE	FALSE	FALSE	ebi-a-GCST90017011	12	121416988	0.0115522	14306	0.116361	Gut microbiota abundance (genus Fusicatenibacter id.11305) || id:ebi-a-GCST90017011	Gut microbiota abundance (genus Fusicatenibacter id.11305)	Gut microbiota abundance (genus Fusicatenibacter id.11305) || ||	TRUE	igd	184305	12	1.02e-06	0.0097276	121416988	ieu-a-7	|| id:ieu-a-7	TRUE	reported	igd	2	TRUE	0.00102689	189.453	341.177	23.8981
rs2280003	T	C	T	C	-0.043967	-0.00649069	0.32594		FALSE	FALSE	FALSE	ebi-a-GCST90017011	4	95575601	0.011245	14306	0.588246	Gut microbiota abundance (genus Fusicatenibacter id.11305) || id:ebi-a-GCST90017011	Gut microbiota abundance (genus Fusicatenibacter id.11305)	Gut microbiota abundance (genus Fusicatenibacter id.11305) || ||	TRUE	igd	184305	4	8.55993e-06	0.0098786	95575601	ieu-a-7	|| id:ieu-a-7	TRUE	reported	igd	2	TRUE	0.000849415	156.683	341.177	19.809
rs2487928	A	G	A	G	0.062633	0.00363222	0.418221		FALSE	FALSE	FALSE	ebi-a-GCST90017011	10	30323892	0.0108192	14306	0.746966	Gut microbiota abundance (genus Fusicatenibacter id.11305) || id:ebi-a-GCST90017011	Gut microbiota abundance (genus Fusicatenibacter id.11305)	Gut microbiota abundance (genus Fusicatenibacter id.11305) || ||	TRUE	igd	184305	10	4.40961e-11	0.0095049	30323892	ieu-a-7	|| id:ieu-a-7	TRUE	reported	igd	2	TRUE	0.00190898	352.503	341.177	43.4222
rs2519093	T	C	T	C	0.079704	-0.00701213	0.190872		FALSE	FALSE	FALSE	ebi-a-GCST90017011	9	136141870	0.0134691	14306	0.608191	Gut microbiota abundance (genus Fusicatenibacter id.11305) || id:ebi-a-GCST90017011	Gut microbiota abundance (genus Fusicatenibacter id.11305)	Gut microbiota abundance (genus Fusicatenibacter id.11305) || ||	TRUE	igd	184305	9	1.18987e-11	0.0117524	136141870	ieu-a-7	|| id:ieu-a-7	TRUE	reported	igd	2	TRUE	0.00196223	362.356	341.177	45.9946
rs2552527	G	T	G	T	-0.051188	-0.0157321	0.406314		FALSE	FALSE	FALSE	ebi-a-GCST90017011	2	218688596	0.0109253	14306	0.144479	Gut microbiota abundance (genus Fusicatenibacter id.11305) || id:ebi-a-GCST90017011	Gut microbiota abundance (genus Fusicatenibacter id.11305)	Gut microbiota abundance (genus Fusicatenibacter id.11305) || ||	TRUE	igd	184305	2	1.31e-07	0.0096983	218688596	ieu-a-7	|| id:ieu-a-7	TRUE	reported	igd	2	TRUE	0.00126411	233.274	341.177	27.8577
rs2681472	G	A	G	A	0.074114	-0.0153355	0.201306		FALSE	FALSE	FALSE	ebi-a-GCST90017011	12	90008959	0.0144946	14306	0.29469	Gut microbiota abundance (genus Fusicatenibacter id.11305) || id:ebi-a-GCST90017011	Gut microbiota abundance (genus Fusicatenibacter id.11305)	Gut microbiota abundance (genus Fusicatenibacter id.11305) || ||	TRUE	igd	184305	12	6.17021e-11	0.0113331	90008959	ieu-a-7	|| id:ieu-a-7	TRUE	reported	igd	2	TRUE	0.00176631	326.113	341.177	42.7664
rs2789422	A	G	A	G	-0.047312	0.0253381	0.391593		FALSE	FALSE	FALSE	ebi-a-GCST90017011	1	159892088	0.0111017	14306	0.0191805	Gut microbiota abundance (genus Fusicatenibacter id.11305) || id:ebi-a-GCST90017011	Gut microbiota abundance (genus Fusicatenibacter id.11305)	Gut microbiota abundance (genus Fusicatenibacter id.11305) || ||	TRUE	igd	184305	1	2.45997e-06	0.0100416	159892088	ieu-a-7	|| id:ieu-a-7	TRUE	reported	igd	2	TRUE	0.0010666	196.788	341.177	22.1992
rs2820315	T	C	T	C	0.046682	-0.00287309	0.283686		FALSE	FALSE	FALSE	ebi-a-GCST90017011	1	201872264	0.0119621	14306	0.779906	Gut microbiota abundance (genus Fusicatenibacter id.11305) || id:ebi-a-GCST90017011	Gut microbiota abundance (genus Fusicatenibacter id.11305)	Gut microbiota abundance (genus Fusicatenibacter id.11305) || ||	TRUE	igd	184305	1	6.07995e-06	0.0103196	201872264	ieu-a-7	|| id:ieu-a-7	TRUE	reported	igd	2	TRUE	0.000885667	163.376	341.177	20.4632
rs28451064	A	G	A	G	0.127571	-0.00870971	0.121186		FALSE	FALSE	FALSE	ebi-a-GCST90017011	21	35593827	0.0162871	14306	0.62535	Gut microbiota abundance (genus Fusicatenibacter id.11305) || id:ebi-a-GCST90017011	Gut microbiota abundance (genus Fusicatenibacter id.11305)	Gut microbiota abundance (genus Fusicatenibacter id.11305) || ||	TRUE	igd	184305	21	1.33015e-15	0.015952	35593827	ieu-a-7	|| id:ieu-a-7	TRUE	reported	igd	2	TRUE	0.00346644	641.097	341.177	63.9549
rs28470722	A	G	A	G	0.049459	-0.00189736	0.408746		FALSE	FALSE	FALSE	ebi-a-GCST90017011	1	38386727	0.0108417	14306	0.860687	Gut microbiota abundance (genus Fusicatenibacter id.11305) || id:ebi-a-GCST90017011	Gut microbiota abundance (genus Fusicatenibacter id.11305)	Gut microbiota abundance (genus Fusicatenibacter id.11305) || ||	TRUE	igd	184305	1	9.84011e-07	0.0101046	38386727	ieu-a-7	|| id:ieu-a-7	TRUE	reported	igd	2	TRUE	0.00118236	218.17	341.177	23.9581
rs288187	T	C	T	C	-0.057255	-0.00452324	0.175807		FALSE	FALSE	FALSE	ebi-a-GCST90017011	5	107344426	0.014098	14306	0.770114	Gut microbiota abundance (genus Fusicatenibacter id.11305) || id:ebi-a-GCST90017011	Gut microbiota abundance (genus Fusicatenibacter id.11305)	Gut microbiota abundance (genus Fusicatenibacter id.11305) || ||	TRUE	igd	184305	5	4.41998e-06	0.0124726	107344426	ieu-a-7	|| id:ieu-a-7	TRUE	reported	igd	2	TRUE	0.000949996	175.254	341.177	21.0723
rs2891168	G	A	G	A	0.193401	-0.0124229	0.488668		FALSE	FALSE	FALSE	ebi-a-GCST90017011	9	22098619	0.0107804	14306	0.241569	Gut microbiota abundance (genus Fusicatenibacter id.11305) || id:ebi-a-GCST90017011	Gut microbiota abundance (genus Fusicatenibacter id.11305)	Gut microbiota abundance (genus Fusicatenibacter id.11305) || ||	TRUE	igd	184305	9	2.28981e-98	0.0091877	22098619	ieu-a-7	|| id:ieu-a-7	TRUE	reported	igd	2	TRUE	0.0186924	3510.68	341.177	443.102
rs34232196	T	C	T	C	-0.059857	0.0110466	0.241301		FALSE	FALSE	FALSE	ebi-a-GCST90017011	1	55489542	0.0124685	14306	0.349595	Gut microbiota abundance (genus Fusicatenibacter id.11305) || id:ebi-a-GCST90017011	Gut microbiota abundance (genus Fusicatenibacter id.11305)	Gut microbiota abundance (genus Fusicatenibacter id.11305) || ||	TRUE	igd	184305	1	1.47001e-07	0.0113885	55489542	ieu-a-7	|| id:ieu-a-7	TRUE	reported	igd	2	TRUE	0.00131186	242.098	341.177	27.6247
rs35465346	A	G	A	G	-0.064636	0.00998941	0.158595		FALSE	FALSE	FALSE	ebi-a-GCST90017011	1	22132518	0.0145548	14306	0.501635	Gut microbiota abundance (genus Fusicatenibacter id.11305) || id:ebi-a-GCST90017011	Gut microbiota abundance (genus Fusicatenibacter id.11305)	Gut microbiota abundance (genus Fusicatenibacter id.11305) || ||	TRUE	igd	184305	1	4.82003e-06	0.0141357	22132518	ieu-a-7	|| id:ieu-a-7	TRUE	reported	igd	2	TRUE	0.001115	205.727	341.177	20.9081
rs35879803	A	C	A	C	-0.047793	0.00240304	0.298357		FALSE	FALSE	FALSE	ebi-a-GCST90017011	4	146782837	0.0117452	14306	0.745573	Gut microbiota abundance (genus Fusicatenibacter id.11305) || id:ebi-a-GCST90017011	Gut microbiota abundance (genus Fusicatenibacter id.11305)	Gut microbiota abundance (genus Fusicatenibacter id.11305) || ||	TRUE	igd	184305	4	4.74002e-06	0.0104446	146782837	ieu-a-7	|| id:ieu-a-7	TRUE	reported	igd	2	TRUE	0.000956337	176.425	341.177	20.9385
rs35895680	A	C	A	C	-0.056655	-0.00358898	0.284129		FALSE	FALSE	FALSE	ebi-a-GCST90017011	17	47060322	0.0117672	14306	0.731582	Gut microbiota abundance (genus Fusicatenibacter id.11305) || id:ebi-a-GCST90017011	Gut microbiota abundance (genus Fusicatenibacter id.11305)	Gut microbiota abundance (genus Fusicatenibacter id.11305) || ||	TRUE	igd	184305	17	3.76002e-07	0.0111506	47060322	ieu-a-7	|| id:ieu-a-7	TRUE	reported	igd	2	TRUE	0.00130574	240.966	341.177	25.8155
rs3760128	G	A	G	A	-0.044374	-0.0233167	0.340555		FALSE	FALSE	FALSE	ebi-a-GCST90017011	17	73886888	0.0113942	14306	0.0444304	Gut microbiota abundance (genus Fusicatenibacter id.11305) || id:ebi-a-GCST90017011	Gut microbiota abundance (genus Fusicatenibacter id.11305)	Gut microbiota abundance (genus Fusicatenibacter id.11305) || ||	TRUE	igd	184305	17	9.08992e-06	0.0099992	73886888	ieu-a-7	|| id:ieu-a-7	TRUE	reported	igd	2	TRUE	0.000884409	163.143	341.177	19.6937
rs3918226	T	C	T	C	0.133315	0.0155203	0.064515		FALSE	FALSE	FALSE	ebi-a-GCST90017011	7	150690176	0.0206848	14306	0.432496	Gut microbiota abundance (genus Fusicatenibacter id.11305) || id:ebi-a-GCST90017011	Gut microbiota abundance (genus Fusicatenibacter id.11305)	Gut microbiota abundance (genus Fusicatenibacter id.11305) || ||	TRUE	igd	184305	7	1.69001e-09	0.0221275	150690176	ieu-a-7	|| id:ieu-a-7	TRUE	reported	igd	2	TRUE	0.00214529	396.233	341.177	36.2989
rs4074793	G	A	G	A	0.075164	-0.0104185	0.078867		FALSE	FALSE	FALSE	ebi-a-GCST90017011	5	52193125	0.019768	14306	0.699428	Gut microbiota abundance (genus Fusicatenibacter id.11305) || id:ebi-a-GCST90017011	Gut microbiota abundance (genus Fusicatenibacter id.11305)	Gut microbiota abundance (genus Fusicatenibacter id.11305) || ||	TRUE	igd	184305	5	9.87006e-06	0.0170057	52193125	ieu-a-7	|| id:ieu-a-7	TRUE	reported	igd	2	TRUE	0.000820857	151.411	341.177	19.5358
rs4076834	G	T	G	T	-0.10645	0.0126228	0.062779		FALSE	FALSE	FALSE	ebi-a-GCST90017011	2	44081627	0.0222554	14306	0.566054	Gut microbiota abundance (genus Fusicatenibacter id.11305) || id:ebi-a-GCST90017011	Gut microbiota abundance (genus Fusicatenibacter id.11305)	Gut microbiota abundance (genus Fusicatenibacter id.11305) || ||	TRUE	igd	184305	2	1.34999e-07	0.0201907	44081627	ieu-a-7	|| id:ieu-a-7	TRUE	reported	igd	2	TRUE	0.00133345	246.088	341.177	27.7964
rs4420638	G	A	G	A	0.091906	-0.00644948	0.166036		FALSE	FALSE	FALSE	ebi-a-GCST90017011	19	45422946	0.0143253	14306	0.659262	Gut microbiota abundance (genus Fusicatenibacter id.11305) || id:ebi-a-GCST90017011	Gut microbiota abundance (genus Fusicatenibacter id.11305)	Gut microbiota abundance (genus Fusicatenibacter id.11305) || ||	TRUE	igd	184305	19	7.06968e-11	0.0140977	45422946	ieu-a-7	|| id:ieu-a-7	TRUE	reported	igd	2	TRUE	0.0023392	432.132	341.177	42.5002
[truncated: 291 more rows]

## Sheet: Supplementary Table 9
Supplementary Table 9 The heterogeneity of gut microbiota instrumental variables（reverse MR）.
id.exposure	id.outcome	outcome	exposure	method	Q	Q_df	Q_pval
ieu-a-7	ebi-a-GCST90016917	Gut microbiota abundance (class Gammaproteobacteria id.3303) || id:ebi-a-GCST90016917	|| id:ieu-a-7	MR Egger	82.2346	84	0.534112
[truncated: 17 more rows]

## Sheet: Supplementary Table 10
Supplementary Table 10 Directional horizontal pleiotropy assessed by intercept term in MR Egger regression of the association between gut microbiota and CHD（reverse MR）.
[truncated: 10 more rows]

[truncated: 1 more sheets: Supplementary Table 11]
